# Supplementary material for: 5-(4-Hy­droxy-3-meth­oxy­benz­yl)-1,3-thia­zolidine-2,4-dione monohydrate
Source: Acta Crystallogr Sect E Struct Rep Online. 2010 Dec 4;67(Pt 1):o16. doi: 10.1107/S1600536810049895 (PMC3050404; doi:10.1107/S1600536810049895)
Supplement: Supplementary file 1 [file e-67-00o16-sup1.cif]

##############################################################################
###                                                                        ###
###        Electronic paper (Acta Crystallographica Section E)             ###
###                                                                        ###
##############################################################################
#                                                                            #
# This CIF contains the data in a paper accepted for publication in Acta     #
# Crystallographica Section E. It conforms to the requirements of Notes      #
# for Authors for Section E, and has been peer reviewed under the auspices   #
# of the IUCr Commission on Journals.                                        #
#                                                                            #
# Full details of the Crystallographic Information File format               #
# are given in the paper "The Crystallographic Information File (CIF):       #
# a New Standard Archive File for Crystallography" by S. R. Hall, F. H.      #
# Allen and I. D. Brown [Acta Cryst. (1991), A47, 655-685].                  #
#                                                                            #
# The current version of the core CIF dictionary is obtainable from          #
# ftp://ftp.iucr.org/pub/cif_core.dic. The current version number is 2.4.    #
#                                                                            #
# Software is freely available for graphical display of the structure(s) in  #
# this CIF.  For information consult the CIF home page http://www.iucr.org/  #
# cif/home.html                                                              #
#                                                                            #
# This file may be used for bona fide research purposes within the           #
# scientific community so long as proper attribution is given to the journal # 
# article from which it was obtained.                                        #
#                                                                            #
##############################################################################
                                             
data_I
_audit_creation_method     SHELXL-97
_chemical_name_systematic
;
5-(4-Hydroxy-3-methoxybenzyl)-1,3-thiazolidine-2,4-dione monohydrate
;
_chemical_name_common     ?
_chemical_formula_moiety     'C11 H11 N O4 S, H2 O'
_chemical_formula_sum     'C11 H13 N O5 S'
_chemical_formula_iupac     'C11 H11 N O4 S, H2 O'
_chemical_formula_weight     271.28
_chemical_melting_point     ?
_symmetry_cell_setting     monoclinic
_symmetry_space_group_name_H-M     'P 21/n'
_symmetry_space_group_name_Hall     '-P 2yn'
loop_
    _symmetry_equiv_pos_as_xyz
    'x, y, z'
    '-x+1/2, y+1/2, -z+1/2'
    '-x, -y, -z'
    'x-1/2, -y-1/2, z-1/2'
_cell_length_a     10.684(4)
_cell_length_b     8.151(3)
_cell_length_c     14.747(5)
_cell_angle_alpha     90.00
_cell_angle_beta     99.657(4)
_cell_angle_gamma     90.00
_cell_volume     1266.0(8)
_cell_formula_units_Z     4
_cell_measurement_reflns_used     889
_cell_measurement_theta_min     2.802
_cell_measurement_theta_max     27.48
_cell_measurement_temperature     293(2)
_exptl_crystal_description     block
_exptl_crystal_colour     yellow
_exptl_crystal_size_max     0.15
_exptl_crystal_size_mid     0.12
_exptl_crystal_size_min     0.10
_exptl_crystal_density_diffrn     1.423
_exptl_crystal_density_meas     ?
_exptl_crystal_density_method     'not measured'
_exptl_crystal_F_000     568
_exptl_absorpt_coefficient_mu     0.268
_exptl_absorpt_correction_type     multi-scan
_exptl_absorpt_process_details     '(SADABS; Sheldrick, 1996)'
_exptl_absorpt_correction_T_min     0.960
_exptl_absorpt_correction_T_max     0.974
_exptl_special_details
;
1H NMR (300 MHz, CDCl3): \d 8.72(bar, 1H, N---H), 6.87--6.71 (m, 3H, 8-H, 11-H,
12-H), 5.46 (bar, 1H, 10-OH), 4.47--4.51 (m, 1H, 5-H), 3.83 (s, 3H, 9-OCH3),
3.46 (dd, 1H, j=14.4, 4.2, 3-H), 3.06 (dd, 1H, j=14.1, 9.6, 3-H).
13C NMR (300 MHz, CDCl3): \d 174.5, 167.5, 147.8, 145.7, 132.7, 123.1, 116.7,
114.9, 57.2, 56.1, 36.2.
MS(ESI) m/<i>z</i> calc. for C11H11NO4S 253.27, found [M--1]+ 252.15.
m.p. 109-110\%C
;
_diffrn_ambient_temperature     293(2)
_diffrn_radiation_type     MoK\a
_diffrn_radiation_wavelength     0.71073
_diffrn_radiation_source     'fine-focus sealed tube'
_diffrn_radiation_monochromator     graphite
_diffrn_measurement_device_type     'Bruker SMART 1000 CCD area-detector'
_diffrn_measurement_method     '\f and \w scans'
_diffrn_detector_area_resol_mean     10.0
_diffrn_reflns_number     4985
_diffrn_reflns_av_R_equivalents     0.0474
_diffrn_reflns_av_sigmaI/netI     0.0353
_diffrn_reflns_theta_min     2.19
_diffrn_reflns_theta_max     25.01
_diffrn_reflns_theta_full     25.01
_diffrn_measured_fraction_theta_max     1.000
_diffrn_measured_fraction_theta_full     1.000
_diffrn_reflns_limit_h_min     -12
_diffrn_reflns_limit_h_max     12
_diffrn_reflns_limit_k_min     -9
_diffrn_reflns_limit_k_max     6
_diffrn_reflns_limit_l_min     -16
_diffrn_reflns_limit_l_max     17
_diffrn_standards_number     0
_diffrn_standards_interval_count     ?
_diffrn_standards_interval_time     ?
_diffrn_standards_decay_%     ?
_refine_special_details
;
Refinement of <i>F</i>^2^ against ALL reflections. The weighted <i>R</i>-factor
<i>wR</i> and goodness of fit <i>S</i> are based on <i>F</i>^2^, conventional
<i>R</i>-factors <i>R</i> are based on <i>F</i>, with <i>F</i> set to zero for
negative <i>F</i>^2^. The threshold expression of <i>F</i>^2^ >
\s(<i>F</i>^2^) is used only for calculating <i>R</i>-factors(gt) <i>etc</i>.
and is not relevant to the choice of reflections for refinement.
<i>R</i>-factors based on <i>F</i>^2^ are statistically about twice as large
as those based on <i>F</i>, and <i>R</i>- factors based on ALL data will be
even larger.
;
_reflns_number_total     2226
_reflns_number_gt     1902
_reflns_threshold_expression     I>2sigma(I)
_refine_ls_structure_factor_coef     Fsqd
_refine_ls_matrix_type     full
_refine_ls_R_factor_all     0.0490
_refine_ls_R_factor_gt     0.0432
_refine_ls_wR_factor_gt     0.1139
_refine_ls_wR_factor_ref     0.1191
_refine_ls_goodness_of_fit_ref     1.052
_refine_ls_restrained_S_all     1.052
_refine_ls_number_reflns     2226
_refine_ls_number_parameters     171
_refine_ls_number_restraints     0
_refine_ls_hydrogen_treatment     mixed
_refine_ls_weighting_scheme     calc
_refine_ls_weighting_details
         'calc w=1/[\s^2^(Fo^2^)+(0.0681P)^2^+0.2943P] where P=(Fo^2^+2Fc^2^)/3'
_atom_sites_solution_hydrogens     geom
_atom_sites_solution_primary     direct
_atom_sites_solution_secondary     difmap
_refine_ls_shift/su_max     0.001
_refine_ls_shift/su_mean     0.000
_refine_diff_density_max     0.224
_refine_diff_density_min     -0.312
_refine_ls_extinction_method     none
_refine_ls_extinction_coef     ?
loop_
    _atom_type_symbol
    _atom_type_description
    _atom_type_scat_dispersion_real
    _atom_type_scat_dispersion_imag
    _atom_type_scat_source
    'C' 'C' 0.0033 0.0016
                         'International Tables Vol C Tables 4.2.6.8 and 6.1.1.4'
    'H' 'H' 0.0000 0.0000
                         'International Tables Vol C Tables 4.2.6.8 and 6.1.1.4'
    'N' 'N' 0.0061 0.0033
                         'International Tables Vol C Tables 4.2.6.8 and 6.1.1.4'
    'O' 'O' 0.0106 0.0060
                         'International Tables Vol C Tables 4.2.6.8 and 6.1.1.4'
    'S' 'S' 0.1246 0.1234
                         'International Tables Vol C Tables 4.2.6.8 and 6.1.1.4'
_computing_data_collection     'SMART (Bruker, 2003)'
_computing_cell_refinement     'SAINT (Bruker, 2003)'
_computing_data_reduction     'SAINT (Bruker, 2003)'
_computing_structure_solution     'SHELXTL (Sheldrick, 2008)'
_computing_structure_refinement     'SHELXTL (Sheldrick, 2008)'
_computing_molecular_graphics     'SHELXTL (Sheldrick, 2008)'
_computing_publication_material     'SHELXTL (Sheldrick, 2008)'
loop_
    _atom_site_type_symbol
    _atom_site_label
    _atom_site_fract_x
    _atom_site_fract_y
    _atom_site_fract_z
    _atom_site_U_iso_or_equiv
    _atom_site_adp_type
    _atom_site_calc_flag
    _atom_site_refinement_flags
    _atom_site_occupancy
    _atom_site_disorder_assembly
    _atom_site_disorder_group
    S S1 0.49420(5) 1.06186(7) 0.70922(3) 0.0523(2) Uani d . 1 . .
    N N3 0.51317(16) 1.07172(19) 0.88568(11) 0.0430(4) Uani d . 1 . .
    H H3 0.5303 1.1072 0.9413 0.052 Uiso calc R 1 . .
    C C2 0.5427(2) 1.1623(3) 0.81421(15) 0.0529(5) Uani d . 1 . .
    C C4 0.45618(17) 0.9243(2) 0.86643(12) 0.0383(4) Uani d . 1 . .
    C C5 0.43481(18) 0.8857(2) 0.76418(12) 0.0403(4) Uani d . 1 . .
    H H5 0.4868 0.7902 0.7545 0.048 Uiso calc R 1 . .
    C C6 0.29661(18) 0.8453(3) 0.72695(13) 0.0448(5) Uani d . 1 . .
    H H6A 0.2706 0.7526 0.7606 0.054 Uiso calc R 1 . .
    H H6B 0.2440 0.9383 0.7370 0.054 Uiso calc R 1 . .
    C C7 0.27553(18) 0.8048(2) 0.62553(13) 0.0407(4) Uani d . 1 . .
    C C8 0.31489(17) 0.6537(2) 0.59516(12) 0.0386(4) Uani d . 1 . .
    H H8 0.3523 0.5768 0.6378 0.046 Uiso calc R 1 . .
    C C9 0.29866(16) 0.6178(2) 0.50237(12) 0.0360(4) Uani d . 1 . .
    C C10 0.24649(18) 0.7353(2) 0.43822(12) 0.0408(4) Uani d . 1 . .
    C C11 0.2075(2) 0.8830(2) 0.46857(14) 0.0512(5) Uani d . 1 . .
    H H11 0.1718 0.9613 0.4261 0.061 Uiso calc R 1 . .
    C C12 0.2206(2) 0.9167(2) 0.56175(14) 0.0504(5) Uani d . 1 . .
    H H12 0.1918 1.0163 0.5812 0.061 Uiso calc R 1 . .
    C C13 0.3765(2) 0.3430(3) 0.52648(16) 0.0541(5) Uani d . 1 . .
    H H13A 0.3955 0.2494 0.4917 0.081 Uiso calc R 1 . .
    H H13B 0.3128 0.3141 0.5625 0.081 Uiso calc R 1 . .
    H H13C 0.4520 0.3781 0.5665 0.081 Uiso calc R 1 . .
    O O1 0.5944(2) 1.2929(2) 0.82373(12) 0.0877(7) Uani d . 1 . .
    O O2 0.42480(14) 0.83322(17) 0.92352(9) 0.0483(4) Uani d . 1 . .
    O O3 0.33054(14) 0.47280(16) 0.46520(9) 0.0485(4) Uani d . 1 . .
    O O4 0.23570(15) 0.69314(17) 0.34819(9) 0.0537(4) Uani d . 1 . .
    H H4A 0.2034 0.7691 0.3160 0.080 Uiso calc R 1 . .
    O O5 0.36833(18) 0.4211(2) 0.27286(12) 0.0558(4) Uani d . 1 . .
    H H5A 0.336(4) 0.444(5) 0.318(3) 0.134(16) Uiso d . 1 . .
    H H5B 0.376(3) 0.518(4) 0.253(2) 0.085(10) Uiso d . 1 . .
loop_
    _atom_site_aniso_label
    _atom_site_aniso_U_11
    _atom_site_aniso_U_22
    _atom_site_aniso_U_33
    _atom_site_aniso_U_12
    _atom_site_aniso_U_13
    _atom_site_aniso_U_23
    S1 0.0699(4) 0.0527(4) 0.0342(3) -0.0171(2) 0.0079(2) 0.0023(2)
    N3 0.0578(10) 0.0384(9) 0.0326(8) -0.0079(7) 0.0065(7) -0.0046(6)
    C2 0.0715(14) 0.0423(11) 0.0453(11) -0.0124(10) 0.0112(10) -0.0012(9)
    C4 0.0432(9) 0.0353(10) 0.0352(9) -0.0008(7) 0.0033(7) -0.0011(7)
    C5 0.0510(10) 0.0365(10) 0.0332(9) -0.0018(8) 0.0060(8) -0.0021(8)
    C6 0.0518(11) 0.0454(11) 0.0374(10) -0.0063(9) 0.0079(8) -0.0067(8)
    C7 0.0465(10) 0.0381(10) 0.0369(10) -0.0074(8) 0.0050(8) -0.0055(8)
    C8 0.0441(9) 0.0368(10) 0.0337(9) -0.0031(8) 0.0029(7) 0.0046(7)
    C9 0.0409(9) 0.0300(9) 0.0367(9) -0.0029(7) 0.0051(7) -0.0018(7)
    C10 0.0509(10) 0.0363(10) 0.0328(9) -0.0020(8) 0.0006(8) -0.0018(7)
    C11 0.0727(14) 0.0357(10) 0.0405(10) 0.0059(10) -0.0042(9) 0.0021(8)
    C12 0.0679(13) 0.0344(10) 0.0466(11) 0.0016(9) 0.0028(10) -0.0078(8)
    C13 0.0650(13) 0.0390(11) 0.0599(13) 0.0097(10) 0.0149(10) 0.0102(10)
    O1 0.1467(19) 0.0578(11) 0.0617(11) -0.0545(12) 0.0262(11) -0.0083(8)
    O2 0.0667(9) 0.0429(7) 0.0340(7) -0.0108(7) 0.0047(6) 0.0033(6)
    O3 0.0718(9) 0.0344(7) 0.0391(7) 0.0089(7) 0.0084(6) 0.0019(6)
    O4 0.0836(10) 0.0421(8) 0.0312(7) 0.0092(7) -0.0022(7) -0.0009(6)
    O5 0.0797(11) 0.0438(9) 0.0440(8) 0.0040(8) 0.0106(8) -0.0066(7)
_geom_special_details
;
All e.s.d.'s (except the e.s.d. in the dihedral angle between two l.s. planes)
are estimated using the full covariance matrix. The cell e.s.d.'s are taken
into account individually in the estimation of e.s.d.'s in distances, angles
and torsion angles; correlations between e.s.d.'s in cell parameters are only
used when they are defined by crystal symmetry. An approximate (isotropic)
treatment of cell e.s.d.'s is used for estimating e.s.d.'s involving l.s.
planes.
;
loop_
    _geom_bond_atom_site_label_1
    _geom_bond_atom_site_label_2
    _geom_bond_site_symmetry_2
    _geom_bond_distance
    _geom_bond_publ_flag
    S1 C2 . 1.751(2) ?
    S1 C5 . 1.815(2) ?
    N3 C4 . 1.356(2) ?
    N3 C2 . 1.366(3) ?
    N3 H3 . 0.8600 ?
    C2 O1 . 1.197(3) ?
    C4 O2 . 1.211(2) ?
    C4 C5 . 1.520(2) ?
    C5 C6 . 1.523(3) ?
    C5 H5 . 0.9800 ?
    C6 C7 . 1.511(3) ?
    C6 H6A . 0.9700 ?
    C6 H6B . 0.9700 ?
    C7 C12 . 1.370(3) ?
    C7 C8 . 1.399(3) ?
    C8 C9 . 1.382(3) ?
    C8 H8 . 0.9300 ?
    C9 O3 . 1.370(2) ?
    C9 C10 . 1.395(3) ?
    C10 O4 . 1.358(2) ?
    C10 C11 . 1.373(3) ?
    C11 C12 . 1.385(3) ?
    C11 H11 . 0.9300 ?
    C12 H12 . 0.9300 ?
    C13 O3 . 1.424(2) ?
    C13 H13A . 0.9600 ?
    C13 H13B . 0.9600 ?
    C13 H13C . 0.9600 ?
    O4 H4A . 0.8200 ?
    O5 H5A . 0.82(5) ?
    O5 H5B . 0.85(3) ?
loop_
    _geom_angle_atom_site_label_1
    _geom_angle_atom_site_label_2
    _geom_angle_atom_site_label_3
    _geom_angle_site_symmetry_1
    _geom_angle_site_symmetry_3
    _geom_angle
    _geom_angle_publ_flag
    C2 S1 C5 . . 92.79(9) ?
    C4 N3 C2 . . 118.11(16) ?
    C4 N3 H3 . . 120.9 ?
    C2 N3 H3 . . 120.9 ?
    O1 C2 N3 . . 123.5(2) ?
    O1 C2 S1 . . 125.58(18) ?
    N3 C2 S1 . . 110.93(15) ?
    O2 C4 N3 . . 124.38(17) ?
    O2 C4 C5 . . 123.37(17) ?
    N3 C4 C5 . . 112.25(16) ?
    C4 C5 C6 . . 112.19(15) ?
    C4 C5 S1 . . 105.90(13) ?
    C6 C5 S1 . . 113.61(13) ?
    C4 C5 H5 . . 108.3 ?
    C6 C5 H5 . . 108.3 ?
    S1 C5 H5 . . 108.3 ?
    C7 C6 C5 . . 112.25(15) ?
    C7 C6 H6A . . 109.2 ?
    C5 C6 H6A . . 109.2 ?
    C7 C6 H6B . . 109.2 ?
    C5 C6 H6B . . 109.2 ?
    H6A C6 H6B . . 107.9 ?
    C12 C7 C8 . . 118.92(18) ?
    C12 C7 C6 . . 120.66(18) ?
    C8 C7 C6 . . 120.40(17) ?
    C9 C8 C7 . . 120.60(17) ?
    C9 C8 H8 . . 119.7 ?
    C7 C8 H8 . . 119.7 ?
    O3 C9 C8 . . 125.52(16) ?
    O3 C9 C10 . . 114.77(15) ?
    C8 C9 C10 . . 119.71(17) ?
    O4 C10 C11 . . 124.07(17) ?
    O4 C10 C9 . . 116.61(16) ?
    C11 C10 C9 . . 119.31(17) ?
    C10 C11 C12 . . 120.76(18) ?
    C10 C11 H11 . . 119.6 ?
    C12 C11 H11 . . 119.6 ?
    C7 C12 C11 . . 120.64(19) ?
    C7 C12 H12 . . 119.7 ?
    C11 C12 H12 . . 119.7 ?
    O3 C13 H13A . . 109.5 ?
    O3 C13 H13B . . 109.5 ?
    H13A C13 H13B . . 109.5 ?
    O3 C13 H13C . . 109.5 ?
    H13A C13 H13C . . 109.5 ?
    H13B C13 H13C . . 109.5 ?
    C9 O3 C13 . . 118.00(15) ?
    C10 O4 H4A . . 109.5 ?
    H5A O5 H5B . . 98(3) ?
loop_
    _geom_hbond_atom_site_label_D
    _geom_hbond_atom_site_label_H
    _geom_hbond_atom_site_label_A
    _geom_hbond_site_symmetry_A
    _geom_hbond_distance_DH
    _geom_hbond_distance_HA
    _geom_hbond_distance_DA
    _geom_hbond_angle_DHA
    N3 H3 O2 3_677 0.86 2.03 2.886(2) 174.1
    O4 H4A O5 2 0.82 1.87 2.685(2) 171.1
    O5 H5A O3 . 0.82(5) 2.19(5) 2.962(2) 156(4)
    O5 H5A O4 . 0.82(5) 2.37(4) 2.947(2) 127(4)
    O5 H5B O1 3_676 0.85(3) 1.97(3) 2.795(3) 163(3)
data_global
_journal_date_recd_electronic     2010-11-22
_journal_date_accepted     2010-11-29
_journal_name_full     'Acta Crystallographica, Section E'
_journal_year     2011
_journal_volume     67
_journal_issue      1
_journal_page_first     o16
_journal_page_last     o16
_journal_paper_category     QO
_journal_coeditor_code     XU5102
_publ_contact_author_name     'Zhang, Chuan'
_publ_contact_author_address
;
New Drug Research Center, School of Pharmacy,
Second Military Medical University,
Guohe Road 325, Shanghai 200433,
People's Republic of China,
;
_publ_contact_author_email     'zhangchuan@smmu.edu.cn'
_publ_contact_author_fax     ?
_publ_contact_author_phone     ?
_publ_section_title
;
5-(4-Hydroxy-3-methoxybenzyl)-1,3-thiazolidine-2,4-dione monohydrate
;
loop_
    _publ_author_name
    _publ_author_address
    'Xiong, Li-Yan'
;
New Drug Research Center
School of Pharmacy
Second Military Medical University
Shanghai 200433
People's Republic of China
;
    'Wang, Ting-Fang'
;
School of Pharmacy
Fujian University of Traditional Chinese Medicine
Fuzhou 350108
People's Republic of China
;
    'Zheng, Li-Ping'
;
School of Pharmacy
Fujian University of Traditional Chinese Medicine
Fuzhou 350108
People's Republic of China
;
    'Zhang, Chuan'
;
New Drug Research Center
School of Pharmacy
Second Military Medical University
Shanghai 200433
People's Republic of China
;
    'Wang, Feng-Chun'
;
Department of Medicine
The General Hospital of Beijing Military Command
Beijing 100700
People's Republic of China.
;
