# Supplementary material for: 5-(4-Hy­droxy-3-meth­oxy­benz­yl)-1,3-thia­zolidine-2,4-dione monohydrate
Source: Acta Crystallogr Sect E Struct Rep Online. 2010 Dec 4;67(Pt 1):o16. doi: 10.1107/S1600536810049895 (PMC3050404; doi:10.1107/S1600536810049895)
Supplement: Supplementary file 2 [file e-67-00o16-Isup2.hkl]

# 
# h,k,l, Fc-squared, Fo-squared, sigma(Fo-squared) and status flag 
# 
data_I
_shelx_title ' a00714b in P2(1)/n' 
_shelx_refln_list_code          4 
_shelx_F_calc_maximum      161.54 
_exptl_crystal_F_000       568.00 
_reflns_d_resolution_high  0.8407 
 
loop_ 
 _symmetry_equiv_pos_as_xyz 
 'x, y, z' 
 '-x+1/2, y+1/2, -z+1/2' 
 '-x, -y, -z' 
 'x-1/2, -y-1/2, z-1/2' 
 
_cell_length_a    10.6836 
_cell_length_b     8.1507 
_cell_length_c    14.7474 
_cell_angle_alpha  90.000 
_cell_angle_beta   99.657 
_cell_angle_gamma  90.000 
 
_shelx_F_squared_multiplier     1.000 
 
loop_ 
 _refln_index_h 
 _refln_index_k 
 _refln_index_l 
 _refln_F_squared_calc 
 _refln_F_squared_meas 
 _refln_F_squared_sigma 
 _refln_observed_status 
   2   0   0      440.34      513.73    129.43 o 
   4   0   0     5358.68     5543.00    215.04 o 
   6   0   0       95.41       97.88      3.04 o 
   8   0   0       31.95       33.09      2.21 o 
  10   0   0       74.18       72.02      5.17 o 
  12   0   0        0.42        0.35      1.39 o 
   1   1   0     4422.22     4392.04     66.50 o 
   2   1   0     1820.45     2043.01     76.34 o 
   3   1   0    23813.19    17756.78    494.06 o 
   4   1   0     1195.35     1163.92     42.20 o 
   5   1   0      363.48      314.54     16.17 o 
   6   1   0      833.35      804.22     37.96 o 
   7   1   0       57.85       49.41      3.84 o 
   8   1   0       16.69       18.47      1.34 o 
   9   1   0       45.37       41.78      1.84 o 
  10   1   0       62.59       61.56      2.33 o 
  11   1   0        6.00        4.41      1.33 o 
  12   1   0        0.19       -0.48      1.07 o 
   0   2   0        2.47        1.08      0.61 o 
   1   2   0     4229.74     4728.55     90.95 o 
   2   2   0     3775.41     3927.01    122.59 o 
   3   2   0     2122.74     2584.46    132.50 o 
   4   2   0        6.48        7.07      0.64 o 
   5   2   0      273.53      297.30     18.28 o 
   6   2   0     2514.21     2570.41    104.61 o 
   7   2   0        3.53        4.23      1.09 o 
   8   2   0       25.88       22.93      1.48 o 
   9   2   0        4.05        2.89      1.28 o 
  10   2   0       33.57       34.81      2.17 o 
  11   2   0        1.25       -0.33      1.35 o 
  12   2   0        3.45        3.83      1.48 o 
   1   3   0       38.03       31.34      0.84 o 
   2   3   0      556.56      594.23     10.06 o 
   3   3   0      132.95      121.35     11.69 o 
   4   3   0      410.55      454.01     13.87 o 
   5   3   0       12.05       12.74      0.98 o 
   6   3   0      203.84      205.37     10.86 o 
   7   3   0      341.24      322.18      4.41 o 
   8   3   0        7.93        7.61      1.73 o 
   9   3   0       53.55       41.02      2.78 o 
  10   3   0       36.32       40.87      3.04 o 
  11   3   0       41.00       49.45      3.41 o 
   0   4   0     1964.50     2072.80     41.55 o 
   1   4   0     1157.00     1200.06     16.66 o 
   2   4   0      115.27      141.00      6.25 o 
   3   4   0       84.94       74.98      4.15 o 
   4   4   0        6.74       13.15      1.18 o 
   5   4   0        0.39       -0.29      0.84 o 
   6   4   0        1.64       -0.17      1.04 o 
   7   4   0        3.41        3.50      1.10 o 
   8   4   0      223.66      230.39      9.93 o 
   9   4   0        8.52        9.94      2.02 o 
  10   4   0       35.42       38.67      3.11 o 
  11   4   0        7.86       10.30      2.25 o 
   1   5   0      340.32      387.33     13.22 o 
   2   5   0      575.11      554.71      9.24 o 
   3   5   0      696.38      685.54     36.44 o 
   4   5   0       79.14       96.73      8.48 o 
   5   5   0       83.20       81.66      6.47 o 
   6   5   0      210.62      213.04     34.60 o 
   7   5   0      210.36      190.13     31.36 o 
   8   5   0        8.74        9.68      2.03 o 
   9   5   0       67.36       76.34      3.75 o 
  10   5   0       28.70       28.18      2.66 o 
   0   6   0       99.88      108.59      5.24 o 
   1   6   0        8.47        6.41      1.50 o 
   2   6   0      236.81      235.91      4.03 o 
   3   6   0       29.74       27.22      1.91 o 
   4   6   0      307.26      272.71     17.92 o 
   5   6   0      109.34       98.46      8.59 o 
   6   6   0       62.81       58.09      2.47 o 
   7   6   0      148.12      127.38      4.63 o 
   8   6   0      174.92      166.90      5.37 o 
   9   6   0        0.06        0.31      1.49 o 
   1   7   0      208.23      189.92      7.62 o 
   2   7   0        0.92       -1.20      1.31 o 
   3   7   0      200.74      188.83      6.92 o 
   4   7   0       41.66       36.69      3.27 o 
   5   7   0      474.70      456.27    122.68 o 
   6   7   0       53.89       52.40     14.07 o 
   7   7   0       87.27       95.53     28.18 o 
   8   7   0        4.16        7.47      3.14 o 
   0   8   0      379.40      376.75     11.51 o 
   1   8   0       44.71       44.11      2.96 o 
   2   8   0      296.35      270.57     12.03 o 
   3   8   0       34.97       30.20      5.09 o 
   4   8   0      167.13      163.43     14.59 o 
   5   8   0        1.75       -0.17      1.51 o 
   6   8   0       22.98       21.61      1.87 o 
   7   8   0        1.16        1.33      0.98 o 
   1   9   0      156.86      143.87      5.34 o 
   2   9   0        0.06        1.21      1.56 o 
   3   9   0       45.60       41.07      2.97 o 
   4   9   0        8.33        4.89      2.12 o 
 -11   0   1        9.67        8.79      1.75 o 
  -9   0   1      116.70      124.28     22.42 o 
  -7   0   1        4.82        4.96      1.37 o 
  -5   0   1       84.29       56.59      2.13 o 
  -3   0   1     2792.21     3216.06     59.60 o 
  -1   0   1      397.64      384.55      7.14 o 
   1   0   1      620.30      680.32     45.64 o 
   3   0   1     5123.63     5644.65     33.37 o 
   5   0   1     1086.39     1193.61     20.56 o 
   7   0   1     1255.86     1213.01     54.62 o 
   9   0   1      102.28      101.86      3.66 o 
  11   0   1       56.20       51.31      3.12 o 
 -12   1   1        3.22        1.92      1.12 o 
 -11   1   1        9.35       10.59      1.51 o 
 -10   1   1        3.50        3.52      1.14 o 
  -9   1   1       25.15       28.74      1.67 o 
  -8   1   1       40.68       46.13      2.64 o 
  -7   1   1      679.08      656.02     26.77 o 
  -6   1   1      119.30      112.56     17.89 o 
  -5   1   1      369.98      282.90     38.32 o 
  -4   1   1       38.36       33.82      1.65 o 
  -3   1   1    26093.76    18248.56   1098.07 o 
  -2   1   1     5209.23     5145.92    245.58 o 
  -1   1   1     2218.32     2422.00    100.93 o 
   0   1   1     5459.08     5417.12     22.61 o 
   1   1   1     4264.64     4359.70    768.61 o 
   2   1   1      888.54      985.33     38.30 o 
   3   1   1     2730.74     2544.12    106.67 o 
   4   1   1      949.39      936.87     21.23 o 
   5   1   1        2.57        4.78      0.68 o 
   6   1   1       96.03       89.87      4.62 o 
   7   1   1      288.34      278.22      7.72 o 
   8   1   1       96.96      107.44      2.62 o 
   9   1   1        0.21        0.11      1.00 o 
  10   1   1       13.98       17.86      1.48 o 
  11   1   1       24.51       27.78      2.05 o 
  12   1   1        1.11        0.88      1.25 o 
 -12   2   1       39.75       53.69      3.49 o 
 -11   2   1       25.15       23.03      1.96 o 
 -10   2   1       16.26       13.65      1.68 o 
  -9   2   1       72.81       75.87      7.11 o 
  -8   2   1      236.39      237.44      7.92 o 
  -7   2   1       52.03       60.10      6.09 o 
  -6   2   1     5774.52     6473.51    443.41 o 
  -5   2   1      796.06      882.24     52.79 o 
  -4   2   1       11.04       11.27      0.72 o 
  -3   2   1       70.78       66.91      3.28 o 
  -2   2   1     4777.63     4776.18    207.03 o 
  -1   2   1      118.00      137.99      9.78 o 
   0   2   1        4.86        8.06      0.55 o 
   1   2   1      260.42      259.92      3.31 o 
   2   2   1      496.22      465.59      8.46 o 
   3   2   1       63.64       56.62     11.88 o 
   4   2   1        3.98        2.23      0.60 o 
   5   2   1      257.67      280.07     14.59 o 
   6   2   1      109.54       96.26      8.32 o 
   7   2   1        0.70        1.05      0.94 o 
   8   2   1      308.69      314.30      6.95 o 
   9   2   1        0.04       -0.88      1.07 o 
  10   2   1       59.93       61.04      3.26 o 
  11   2   1        2.49        3.02      1.26 o 
  12   2   1        0.09       -0.82      1.23 o 
 -12   3   1        2.91        4.56      2.00 o 
 -11   3   1        5.63        7.92      2.05 o 
 -10   3   1        1.75        4.53      1.43 o 
  -9   3   1      710.43      734.67     41.97 o 
  -8   3   1       77.13       69.84      7.55 o 
  -7   3   1      175.14      160.69     23.37 o 
  -6   3   1       15.64       17.36      1.50 o 
  -5   3   1     2821.38     3012.22     90.67 o 
  -4   3   1      135.29      151.00     11.01 o 
  -3   3   1     3495.73     3711.11     49.34 o 
  -2   3   1      324.75      366.79      5.52 o 
  -1   3   1       18.99       15.18      1.30 o 
   0   3   1     1164.08     1311.18     11.99 o 
   1   3   1       59.80       58.18      3.55 o 
   2   3   1        1.88        2.53      0.56 o 
   3   3   1     1350.10     1341.12     53.16 o 
   4   3   1       70.68       78.26      2.19 o 
   5   3   1      762.28      780.58     32.75 o 
   6   3   1      191.37      189.61     15.10 o 
   7   3   1      140.29      120.15      4.85 o 
   8   3   1       65.61       66.90      3.61 o 
   9   3   1        7.41        3.81      1.64 o 
  10   3   1        5.24        3.05      1.57 o 
  11   3   1       79.83       81.61      3.96 o 
 -11   4   1        0.69        2.34      1.96 o 
 -10   4   1      416.79      435.74      8.83 o 
  -9   4   1       22.64       29.70      3.68 o 
  -8   4   1      223.99      215.47      5.64 o 
  -7   4   1        0.18       -0.35      1.04 o 
  -6   4   1      352.11      341.98     46.74 o 
  -5   4   1      127.67      150.98     20.32 o 
  -4   4   1      313.93      351.57     14.93 o 
  -3   4   1      146.73      139.70      2.59 o 
  -2   4   1      212.82      220.73      3.85 o 
  -1   4   1     1066.66     1115.38     18.76 o 
   0   4   1     6428.22     6857.38    172.97 o 
   1   4   1      185.56      199.04      4.18 o 
   2   4   1       72.82       54.58      1.19 o 
   3   4   1        2.68        2.20      0.91 o 
   4   4   1      440.79      400.91     29.00 o 
   5   4   1       29.98       29.90      1.32 o 
   6   4   1        6.96        7.30      1.18 o 
   7   4   1       15.97       11.43      1.39 o 
   8   4   1      498.34      484.36     14.56 o 
   9   4   1        0.42        1.21      1.36 o 
  10   4   1        3.60        6.38      1.80 o 
  11   4   1        0.54        0.02      1.78 o 
 -10   5   1       31.75       26.42      2.59 o 
  -9   5   1       42.61       49.79      3.21 o 
  -8   5   1       44.62       49.55      3.09 o 
  -7   5   1      373.41      349.52     12.88 o 
  -6   5   1       40.97       34.93      1.89 o 
  -5   5   1      173.57      172.87     10.04 o 
  -4   5   1       11.30        9.54      2.45 o 
  -3   5   1       17.91       30.34     15.71 o 
  -2   5   1      479.74      498.50     10.65 o 
  -1   5   1      832.76      811.27     15.78 o 
   0   5   1      145.48      146.67      3.90 o 
   1   5   1      194.02      152.26      3.03 o 
   2   5   1      145.93      159.18      3.26 o 
   3   5   1      533.49      498.96     38.06 o 
   4   5   1       84.08       74.64      3.81 o 
   5   5   1      913.57      891.92     53.17 o 
   6   5   1        3.43        4.75      1.28 o 
   7   5   1      116.16      110.98      3.04 o 
   8   5   1       82.73       70.00      4.87 o 
   9   5   1      179.41      183.00      5.53 o 
  10   5   1        0.12       -0.88      1.48 o 
  -9   6   1       45.88       59.14     11.86 o 
  -8   6   1       74.86       72.01      6.71 o 
  -7   6   1       98.34       90.31     23.87 o 
  -6   6   1       19.99       18.94      3.81 o 
  -5   6   1      611.56      652.07    119.76 o 
  -4   6   1      532.00      508.41     21.94 o 
  -3   6   1       46.26       42.33      2.10 o 
  -2   6   1       42.02       30.76      1.76 o 
  -1   6   1       19.28       19.59      2.25 o 
   0   6   1       18.14       14.53      1.88 o 
   1   6   1      138.47      142.42      6.56 o 
   2   6   1     1346.89     1331.52     15.81 o 
   3   6   1      245.92      275.47     20.30 o 
   4   6   1      132.62      139.94     20.30 o 
   5   6   1       31.39       27.43      1.87 o 
   6   6   1      507.34      453.84     47.63 o 
   7   6   1       28.64       37.71      3.33 o 
   8   6   1        6.50        6.89      1.91 o 
   9   6   1        3.94        4.89      1.59 o 
  -8   7   1       42.19       44.18      3.55 o 
  -7   7   1       44.74       52.80      4.65 o 
  -6   7   1        1.92        2.88      1.30 o 
  -5   7   1        0.84       -1.75      1.38 o 
  -4   7   1      178.03      169.73      9.39 o 
  -3   7   1      177.44      144.25     10.45 o 
  -2   7   1      187.43      190.05      5.69 o 
  -1   7   1      662.07      656.76      9.61 o 
   0   7   1      125.69      122.65      4.24 o 
   1   7   1       16.77       18.68      3.09 o 
   2   7   1       45.10       47.39      2.72 o 
   3   7   1      151.17      131.32      5.35 o 
   4   7   1        0.49        0.75      1.07 o 
   5   7   1        3.25        0.32      1.14 o 
   6   7   1        0.07       -1.05      0.91 o 
   7   7   1        3.28        3.84      1.21 o 
   8   7   1        6.09        9.97      1.83 o 
  -7   8   1        0.65        1.31      1.26 o 
  -6   8   1       14.20       15.46      4.18 o 
  -5   8   1        0.52       -0.87      1.69 o 
  -4   8   1       85.07       75.96     10.88 o 
  -3   8   1        9.29       12.09      1.98 o 
  -2   8   1        7.15        7.83      1.84 o 
  -1   8   1       10.06        8.63      1.79 o 
   0   8   1       36.85       30.66      2.66 o 
   1   8   1       46.29       48.11      3.09 o 
   2   8   1       18.10       14.01      1.99 o 
   3   8   1       18.62       14.65      1.88 o 
   4   8   1        4.13        3.00      1.45 o 
   5   8   1        0.07       -1.47      1.38 o 
   6   8   1        0.24        0.69      1.21 o 
  -4   9   1       36.51       38.13      4.20 o 
  -3   9   1       36.91       33.09      5.26 o 
  -2   9   1        0.00        0.85      1.54 o 
  -1   9   1        2.62        1.79      1.64 o 
   0   9   1       30.74       24.91      2.50 o 
   1   9   1       36.26       34.92      2.83 o 
   2   9   1       29.95       28.37      2.66 o 
   3   9   1        0.15       -1.19      1.30 o 
   4   9   1        5.59        8.57      2.42 o 
 -12   0   2       31.56       29.18      4.09 o 
 -10   0   2      117.30      146.24     24.15 o 
  -8   0   2      166.99      162.60      5.93 o 
  -6   0   2      662.43      642.37      7.13 o 
  -4   0   2        6.83       14.88      1.58 o 
  -2   0   2    16739.24    13988.54    178.03 o 
   0   0   2      564.73      601.33      4.61 o 
   2   0   2     6455.94     7000.58    269.09 o 
   4   0   2     1945.51     2048.74     35.36 o 
   6   0   2       37.77       36.52      3.66 o 
   8   0   2      370.81      387.15     16.75 o 
  10   0   2       46.72       50.50      3.03 o 
  12   0   2        1.87        0.42      1.62 o 
 -12   1   2        0.22        1.19      1.17 o 
 -11   1   2       62.20       69.29      6.09 o 
 -10   1   2       15.58       10.62      1.31 o 
  -9   1   2      200.97      207.46      6.49 o 
  -8   1   2        1.16        1.68      0.95 o 
  -7   1   2       16.37       15.78      1.24 o 
  -6   1   2      129.71      137.98      3.58 o 
  -5   1   2     3933.00     3498.84    251.22 o 
  -4   1   2      386.07      397.25     14.09 o 
  -3   1   2     1013.52     1128.49     31.44 o 
  -2   1   2      759.11      678.84     17.57 o 
  -1   1   2     8003.61     7011.20     25.77 o 
   0   1   2        2.98        8.62      0.71 o 
   1   1   2     2404.07     2381.60    156.11 o 
   2   1   2      816.68      888.44     42.35 o 
   3   1   2      823.77      701.95     80.39 o 
   4   1   2      165.65      171.93      4.27 o 
   5   1   2     2899.52     2872.26     38.64 o 
   6   1   2      408.11      425.21      8.52 o 
   7   1   2        1.40        1.23      0.96 o 
   8   1   2       80.01       61.39      2.00 o 
   9   1   2        0.45        0.09      0.93 o 
  10   1   2       42.09       42.15      1.95 o 
  11   1   2        4.29        2.08      1.24 o 
  12   1   2       22.25       24.18      2.14 o 
 -12   2   2       29.27       38.40      2.54 o 
 -11   2   2        3.72        3.26      1.34 o 
 -10   2   2        2.04        0.89      1.18 o 
  -9   2   2       94.64       83.14      2.97 o 
  -8   2   2      492.47      458.31      6.04 o 
  -7   2   2        0.02        1.93      1.05 o 
  -6   2   2       61.27       50.31      2.54 o 
  -5   2   2       64.56       70.81      6.53 o 
  -4   2   2      918.67      911.15      8.50 o 
  -3   2   2      146.59      155.98      3.88 o 
  -2   2   2        2.59        0.04      0.97 o 
  -1   2   2     1409.09     1524.20     13.05 o 
   0   2   2      115.77      123.76      1.50 o 
   1   2   2      827.52      999.64     23.44 o 
   2   2   2     5186.57     4863.38    196.18 o 
   3   2   2       48.83       49.08      1.00 o 
   4   2   2       96.07       91.69      4.33 o 
   5   2   2        2.11        3.56      1.16 o 
   6   2   2      122.05      125.95      7.54 o 
   7   2   2      127.04      116.55      3.12 o 
   8   2   2       85.60       74.35      2.25 o 
   9   2   2        1.37        1.01      1.19 o 
  10   2   2       22.33       22.48      1.86 o 
  11   2   2        8.76        9.54      1.53 o 
 -12   3   2       43.28       41.78      4.22 o 
 -11   3   2       18.11       22.33      2.25 o 
 -10   3   2       11.90       14.08      1.79 o 
  -9   3   2      139.77      118.11      3.68 o 
  -8   3   2       79.59       67.38      2.61 o 
  -7   3   2      382.16      376.23     21.44 o 
  -6   3   2      171.99      160.81      6.28 o 
  -5   3   2      541.23      560.58     13.75 o 
  -4   3   2      139.91      140.14      9.95 o 
  -3   3   2     3378.22     3811.01     97.92 o 
  -2   3   2      686.68      658.96      6.77 o 
  -1   3   2       21.46       25.59      0.87 o 
   0   3   2       53.51       60.17      1.22 o 
   1   3   2        3.11        3.81      0.66 o 
   2   3   2     1883.69     2037.89     58.23 o 
   3   3   2      248.10      253.70      3.79 o 
   4   3   2        4.83       14.17      0.85 o 
   5   3   2       79.41       76.29      6.24 o 
   6   3   2       56.57       60.39      3.03 o 
   7   3   2       24.74       21.39      1.45 o 
   8   3   2        4.36        4.49      1.55 o 
   9   3   2       43.17       37.17      2.66 o 
  10   3   2       46.78       47.20      3.01 o 
  11   3   2       23.45       22.76      3.07 o 
 -11   4   2       68.49       71.07      4.31 o 
 -10   4   2      100.71      125.76     29.11 o 
  -9   4   2        5.99        8.64      3.05 o 
  -8   4   2       14.79        9.84      2.07 o 
  -7   4   2       74.30       68.35      9.69 o 
  -6   4   2       28.22       25.36      4.46 o 
  -5   4   2       64.05       69.37     11.75 o 
  -4   4   2      169.18      182.43     10.15 o 
  -3   4   2      761.56      803.17     55.85 o 
  -2   4   2       85.16      107.55      2.97 o 
  -1   4   2       51.12       50.15      1.22 o 
   0   4   2        0.26       -0.98      2.25 o 
   1   4   2        9.23       11.21      0.90 o 
   2   4   2       41.43       46.80      1.27 o 
   3   4   2      411.78      493.18     13.98 o 
   4   4   2       77.05       75.16      1.79 o 
   5   4   2      334.36      321.85     18.26 o 
   6   4   2       34.00       32.38      2.14 o 
   7   4   2      342.06      303.72     11.99 o 
   8   4   2       38.62       36.38      2.86 o 
   9   4   2        9.93       10.05      1.74 o 
  10   4   2       55.82       59.05      3.42 o 
  11   4   2        3.52        1.92      1.58 o 
 -10   5   2       35.17       35.37      3.01 o 
  -9   5   2        0.16        0.64      1.59 o 
  -8   5   2        9.58       12.49      2.14 o 
  -7   5   2      155.79      144.25     15.10 o 
  -6   5   2       53.94       50.44     10.82 o 
  -5   5   2        0.93        1.02      1.04 o 
  -4   5   2       82.29       89.46      3.13 o 
  -3   5   2     1067.75     1005.17     83.49 o 
  -2   5   2        0.23       -0.59      0.94 o 
  -1   5   2        1.40        1.72      1.10 o 
   0   5   2       10.49       13.58      0.94 o 
   1   5   2      580.16      598.11      7.54 o 
   2   5   2       55.14       40.53      2.53 o 
   3   5   2      109.49       97.85      2.61 o 
   4   5   2      613.21      634.82      7.59 o 
   5   5   2      166.08      184.58      3.59 o 
   6   5   2       19.90       20.65      1.56 o 
   7   5   2      209.74      210.91     12.14 o 
   8   5   2        3.16        3.25      1.45 o 
   9   5   2       27.05       21.11      2.18 o 
  10   5   2       11.13       13.58      1.98 o 
  -9   6   2       38.88       40.79      3.21 o 
  -8   6   2       68.18       77.89      4.22 o 
  -7   6   2       14.10       13.41      1.88 o 
  -6   6   2        4.89        2.77      1.32 o 
  -5   6   2        0.23       -1.82      1.21 o 
  -4   6   2       44.42       39.41      2.05 o 
  -3   6   2        0.08       -1.03      1.08 o 
  -2   6   2      193.47      188.52      3.71 o 
  -1   6   2        0.01       -0.41      1.04 o 
   0   6   2      276.73      265.14      5.54 o 
   1   6   2      524.23      496.61      7.53 o 
   2   6   2      554.38      541.54      6.14 o 
   3   6   2       33.84       33.08      1.85 o 
   4   6   2      387.32      385.24      6.17 o 
   5   6   2        0.44        1.78      0.85 o 
   6   6   2      265.91      236.05      4.49 o 
   7   6   2       61.78       58.45      2.43 o 
   8   6   2       10.27        6.95      1.65 o 
   9   6   2       12.12        6.79      1.65 o 
  -8   7   2       81.69       73.36      5.97 o 
  -7   7   2       10.04        9.33      1.42 o 
  -6   7   2        0.00        1.54      1.97 o 
  -5   7   2      116.18      106.61      4.59 o 
  -4   7   2       58.33       57.44      2.42 o 
  -3   7   2      111.60      105.62      3.92 o 
  -2   7   2      107.42      100.00      3.79 o 
  -1   7   2      117.15      115.89      4.13 o 
   0   7   2        2.10        3.11      1.54 o 
   1   7   2      174.14      168.72      9.11 o 
   2   7   2        0.97        2.42      1.56 o 
   3   7   2      939.30      897.58     43.97 o 
   4   7   2       24.20       22.83      3.66 o 
   5   7   2       13.77       14.09      1.51 o 
   6   7   2        1.18        1.83      1.17 o 
   7   7   2       42.70       39.29      3.83 o 
   8   7   2        2.53        0.51      1.55 o 
  -7   8   2       14.07       16.22      1.86 o 
  -6   8   2       79.61       81.07     10.54 o 
  -5   8   2      119.14      106.04      6.06 o 
  -4   8   2       68.41       65.70      4.83 o 
  -3   8   2       45.13       36.28      3.18 o 
  -2   8   2        0.16       -2.16      2.29 o 
  -1   8   2       17.18       14.53      2.14 o 
   0   8   2      341.67      308.67      7.08 o 
   1   8   2        5.78        3.45      1.80 o 
   2   8   2        0.77        0.06      1.67 o 
   3   8   2       10.02        9.69      1.71 o 
   4   8   2       78.31       65.60      4.63 o 
   5   8   2        3.72        2.47      1.73 o 
   6   8   2       24.59       27.44      3.20 o 
  -4   9   2        0.14       -0.35      2.03 o 
  -3   9   2       36.03       35.78      3.03 o 
  -2   9   2       26.83       27.36      2.64 o 
  -1   9   2        5.64        5.62      1.74 o 
   0   9   2        0.43       -0.72      1.30 o 
   1   9   2       32.64       25.12      2.58 o 
   2   9   2       58.56       60.44      3.60 o 
   3   9   2       24.27       20.42      2.24 o 
   4   9   2        1.58        1.21      1.82 o 
 -11   0   3       22.34       28.90      5.09 o 
  -9   0   3       71.10       76.56      8.96 o 
  -7   0   3       14.05       15.38      1.74 o 
  -5   0   3       41.25       43.61      1.14 o 
  -3   0   3     3731.47     3903.65    264.35 o 
  -1   0   3      609.34      639.29      7.27 o 
   1   0   3     3085.94     3093.19    116.55 o 
   3   0   3      576.11      630.40     15.06 o 
   5   0   3     1082.27     1045.77     38.84 o 
   7   0   3      231.58      183.92      8.01 o 
   9   0   3      274.87      269.45      6.05 o 
  11   0   3       11.34       11.79      1.98 o 
 -12   1   3        2.93        4.93      1.55 o 
 -11   1   3       21.35       26.38      2.02 o 
 -10   1   3       10.48       10.02      1.26 o 
  -9   1   3        1.45        0.77      0.98 o 
  -8   1   3       22.98       26.07      2.17 o 
  -7   1   3       11.97       10.02      1.11 o 
  -6   1   3      306.19      319.80     24.70 o 
  -5   1   3      290.17      293.86     15.31 o 
  -4   1   3       34.04       21.92      1.76 o 
  -3   1   3     1934.36     1844.50     22.70 o 
  -2   1   3      616.74      459.76     52.86 o 
  -1   1   3      107.22      141.87      7.96 o 
   0   1   3      279.35      301.13      4.31 o 
   1   1   3      502.15      525.24     14.95 o 
   2   1   3      874.78      836.06     66.55 o 
   3   1   3      772.34      853.58      6.57 o 
   4   1   3        9.16       11.07      0.76 o 
   5   1   3        0.71        0.84      0.71 o 
   6   1   3      356.30      355.91      5.08 o 
   7   1   3      310.10      305.72      8.82 o 
   8   1   3       26.06       28.09      1.54 o 
   9   1   3        0.65        0.33      0.94 o 
  10   1   3      180.56      192.45      4.43 o 
  11   1   3        0.07       -1.40      1.17 o 
 -12   2   3        5.85        7.34      1.53 o 
 -11   2   3        0.83        1.11      1.35 o 
 -10   2   3       10.63        9.48      1.50 o 
  -9   2   3      228.36      244.44      4.82 o 
  -8   2   3     1546.05     1762.77    242.11 o 
  -7   2   3       24.64       24.33      1.82 o 
  -6   2   3      281.45      276.31      6.98 o 
  -5   2   3        6.78        9.30      0.67 o 
  -4   2   3     1368.06     1437.74     21.20 o 
  -3   2   3       66.58       56.78      0.98 o 
  -2   2   3      348.38      320.58     32.48 o 
  -1   2   3     1311.01     1258.31     17.90 o 
   0   2   3      929.61      970.02      6.69 o 
   1   2   3      603.13      567.89     68.39 o 
   2   2   3      769.06      808.20     12.70 o 
   3   2   3     1108.24     1213.74     11.27 o 
   4   2   3      999.69     1071.16     20.62 o 
   5   2   3       55.64       65.22      2.94 o 
   6   2   3        7.93        7.78      0.88 o 
   7   2   3      337.60      277.09     52.06 o 
   8   2   3       15.36       11.89      3.98 o 
   9   2   3       17.86       22.42      2.08 o 
  10   2   3        7.88        4.13      1.61 o 
  11   2   3        6.42        4.60      1.67 o 
 -12   3   3       47.35       54.37      4.82 o 
 -11   3   3      133.68      131.83     10.44 o 
 -10   3   3       26.33       26.83      2.06 o 
  -9   3   3        1.68        2.01      1.30 o 
  -8   3   3       24.20       22.74      1.78 o 
  -7   3   3      387.79      373.28     20.78 o 
  -6   3   3      250.68      251.42      9.42 o 
  -5   3   3     1339.42     1336.20     32.42 o 
  -4   3   3       27.04       34.84      1.61 o 
  -3   3   3       61.84       51.09      4.72 o 
  -2   3   3      184.28      185.27      2.11 o 
  -1   3   3      586.51      657.71      4.96 o 
   0   3   3       73.10       57.26      1.30 o 
   1   3   3      701.53      868.00     19.11 o 
   2   3   3      124.66      149.24      3.49 o 
   3   3   3      663.06      633.84     48.80 o 
   4   3   3     1662.83     1722.06     35.17 o 
   5   3   3        7.50       11.60      0.86 o 
   6   3   3       63.47       67.58     13.03 o 
   7   3   3        0.03       -0.35      0.90 o 
   8   3   3        8.11        6.85      1.54 o 
   9   3   3       15.25       12.18      1.82 o 
  10   3   3        0.05       -0.40      1.52 o 
  11   3   3        0.01        0.71      1.45 o 
 -11   4   3        3.67        1.80      1.93 o 
 -10   4   3       58.79       62.74      3.79 o 
  -9   4   3        3.30        2.88      1.62 o 
  -8   4   3       23.88       24.81      2.44 o 
  -7   4   3        4.00        3.15      1.14 o 
  -6   4   3     1009.89     1038.88     92.75 o 
  -5   4   3       40.15       38.04      2.10 o 
  -4   4   3       90.10       80.18      6.41 o 
  -3   4   3      420.47      452.28      9.26 o 
  -2   4   3      412.78      461.41      3.99 o 
  -1   4   3      328.28      407.83      5.52 o 
   0   4   3       28.71       18.37      1.01 o 
   1   4   3      427.22      515.72     13.31 o 
   2   4   3        0.36        2.05      1.09 o 
   3   4   3      205.82      207.35      5.07 o 
   4   4   3        0.36       -0.44      0.73 o 
   5   4   3       20.39       17.20      1.22 o 
   6   4   3       18.94       14.61      1.32 o 
   7   4   3       40.71       34.84      1.80 o 
   8   4   3       19.20       15.92      1.91 o 
   9   4   3       10.67        8.30      2.27 o 
  10   4   3       14.52       15.16      2.07 o 
 -10   5   3        0.01       -0.34      1.43 o 
  -9   5   3       85.90       85.48      5.41 o 
  -8   5   3        0.12       -1.81      1.21 o 
  -7   5   3        1.27       -0.31      1.00 o 
  -6   5   3        5.68        5.02      1.36 o 
  -5   5   3      141.06      146.55     12.94 o 
  -4   5   3       58.75       53.03      2.52 o 
  -3   5   3      194.65      180.44      8.42 o 
  -2   5   3      402.29      385.46     15.28 o 
  -1   5   3      105.15       85.18      2.41 o 
   0   5   3      352.48      427.88      4.01 o 
   1   5   3        2.38        1.32      1.30 o 
   2   5   3      216.92      214.08      6.25 o 
   3   5   3       41.11       26.21      4.59 o 
   4   5   3      306.30      283.36     15.32 o 
   5   5   3       55.48       47.98      2.58 o 
   6   5   3       42.87       38.70      1.94 o 
   7   5   3      183.68      187.79      4.00 o 
   8   5   3        7.71        7.96      1.64 o 
   9   5   3        4.87        3.65      1.36 o 
  10   5   3       17.07       16.25      2.12 o 
  -9   6   3        3.43        3.78      1.72 o 
  -8   6   3       25.36       21.93      2.41 o 
  -7   6   3       13.47       11.11      3.33 o 
  -6   6   3       32.04       30.84      2.29 o 
  -5   6   3      112.46       97.44      8.29 o 
  -4   6   3        7.42        7.61      1.32 o 
  -3   6   3       60.37       65.62      2.44 o 
  -2   6   3        0.13       -0.30      1.04 o 
  -1   6   3       99.65       97.77      2.76 o 
   0   6   3      408.59      405.46      7.04 o 
   1   6   3      165.56      179.76      4.74 o 
   2   6   3        0.05       -0.86      1.09 o 
   3   6   3       43.91       43.28      2.06 o 
   4   6   3      685.75      675.90     29.13 o 
   5   6   3      189.96      176.04     20.15 o 
   6   6   3       46.69       39.23      2.03 o 
   7   6   3       35.27       39.69      2.12 o 
   8   6   3        2.06        1.89      1.30 o 
   9   6   3       12.60       13.17      1.85 o 
  -8   7   3        0.61        0.19      1.34 o 
  -7   7   3        7.76        4.44      2.27 o 
  -6   7   3       17.77       13.94      1.80 o 
  -5   7   3        9.22        4.79      1.52 o 
  -4   7   3        0.13       -1.03      1.00 o 
  -3   7   3      166.19      177.21      8.20 o 
  -2   7   3       26.79       34.76      3.57 o 
  -1   7   3       50.92       52.53      3.09 o 
   0   7   3        0.91        2.64      1.53 o 
   1   7   3     1410.78     1338.57     14.18 o 
   2   7   3      168.13      157.74      4.74 o 
   3   7   3       79.05       67.87      3.24 o 
   4   7   3       76.83       74.02      2.99 o 
   5   7   3        4.87        5.59      1.47 o 
   6   7   3        0.32       -0.52      1.47 o 
   7   7   3        2.19        0.28      1.06 o 
   8   7   3        8.56        5.80      2.29 o 
  -7   8   3        1.04        0.96      1.25 o 
  -6   8   3       43.91       48.07      6.97 o 
  -5   8   3       87.74       72.41      4.80 o 
  -4   8   3       77.60       80.63      3.82 o 
  -3   8   3        0.28        2.77      1.48 o 
  -2   8   3      610.10      611.06     31.85 o 
  -1   8   3      175.85      183.82      5.66 o 
   0   8   3       63.53       62.67      5.93 o 
   1   8   3       44.60       39.97      2.90 o 
   2   8   3       24.98       21.04      4.20 o 
   3   8   3        0.05        0.40      1.32 o 
   4   8   3        9.39        9.92      1.75 o 
   5   8   3        0.39        0.95      1.60 o 
   6   8   3        1.04        1.21      1.60 o 
  -4   9   3      104.25       97.99      6.06 o 
  -3   9   3      232.23      224.10     13.29 o 
  -2   9   3       13.24       15.15      2.26 o 
  -1   9   3        0.24        0.22      1.52 o 
   0   9   3        0.11       -1.22      1.36 o 
   1   9   3        0.88        1.08      1.50 o 
   2   9   3       10.65       12.41      2.11 o 
   3   9   3        7.41        4.44      1.56 o 
 -12   0   4        3.89        4.86      3.20 o 
 -10   0   4       65.27       81.86      4.13 o 
  -8   0   4        3.34        5.72      1.45 o 
  -6   0   4     1568.58     1650.02     41.79 o 
  -4   0   4      107.23       99.92      2.39 o 
  -2   0   4      477.07      533.42      7.36 o 
   0   0   4     1676.76     1768.33     14.84 o 
   2   0   4      977.02     1036.71     12.08 o 
   4   0   4     1521.46     1639.85     40.27 o 
   6   0   4        2.99        1.90      1.39 o 
   8   0   4       11.94       13.99      1.81 o 
  10   0   4       56.40       52.99      3.14 o 
 -12   1   4        1.03        1.29      1.23 o 
 -11   1   4      105.19      104.77      8.25 o 
 -10   1   4        0.03        2.66      1.12 o 
  -9   1   4        0.89        0.95      1.01 o 
  -8   1   4        6.03        9.48      1.19 o 
  -7   1   4        0.09        0.66      0.94 o 
  -6   1   4      971.80      845.09     54.03 o 
  -5   1   4        4.54        0.61      0.87 o 
  -4   1   4      476.08      468.07     11.94 o 
  -3   1   4     2094.86     1944.85     43.84 o 
  -2   1   4     1657.37     1707.66     25.15 o 
  -1   1   4      199.11      194.22      2.88 o 
   0   1   4     1850.56     1806.23     62.30 o 
   1   1   4     1228.18     1139.28     13.23 o 
   2   1   4      430.89      376.40     16.72 o 
   3   1   4      284.16      254.58      7.46 o 
   4   1   4      863.65      808.42      6.21 o 
   5   1   4       19.81       27.93      1.10 o 
   6   1   4      198.92      194.70     11.88 o 
   7   1   4        6.79        7.53      1.11 o 
   8   1   4       44.72       36.09      1.72 o 
   9   1   4        0.45        0.12      0.97 o 
  10   1   4       52.82       50.25      2.13 o 
  11   1   4        3.94        2.56      1.33 o 
 -12   2   4       16.16       21.70      2.12 o 
 -11   2   4        7.23        5.26      1.42 o 
 -10   2   4        2.44        0.48      1.15 o 
  -9   2   4       37.64       41.37      2.26 o 
  -8   2   4       79.82       91.59      3.19 o 
  -7   2   4      159.12      159.81      2.83 o 
  -6   2   4        1.59        0.68      0.73 o 
  -5   2   4      224.64      239.24      7.21 o 
  -4   2   4      582.75      602.61      8.25 o 
  -3   2   4      394.56      391.39      4.84 o 
  -2   2   4     1695.44     1825.90     34.26 o 
  -1   2   4     4435.28     4599.79     64.27 o 
   0   2   4     2134.92     2215.75     32.61 o 
   1   2   4      123.62      128.69      2.02 o 
   2   2   4      100.47       96.25     22.95 o 
   3   2   4      445.23      426.76     12.51 o 
   4   2   4      718.54      776.00      7.86 o 
   5   2   4      405.80      367.02      9.00 o 
   6   2   4        0.25        0.68      0.80 o 
   7   2   4      565.53      494.00     61.42 o 
   8   2   4        0.35        0.60      1.08 o 
   9   2   4      155.21      141.86      4.57 o 
  10   2   4        3.54        2.69      1.43 o 
  11   2   4        9.60        8.00      2.14 o 
 -12   3   4        4.25        3.98      1.59 o 
 -11   3   4       23.75       23.53      2.12 o 
 -10   3   4        5.58        3.91      1.36 o 
  -9   3   4      194.24      214.38      5.74 o 
  -8   3   4       20.45       17.41      1.74 o 
  -7   3   4      169.47      170.34      5.81 o 
  -6   3   4      107.95       91.32      2.96 o 
  -5   3   4        4.35        2.34      0.77 o 
  -4   3   4      844.29      849.35     12.59 o 
  -3   3   4       13.45        5.82      2.12 o 
  -2   3   4       78.03       63.51      1.95 o 
  -1   3   4     1859.28     2034.87     29.50 o 
   0   3   4     2346.40     2645.59     28.46 o 
   1   3   4     1568.31     1797.56     46.89 o 
   2   3   4     1421.00     1398.90     37.08 o 
   3   3   4       18.15       17.22      0.86 o 
   4   3   4      942.78      979.13      6.10 o 
   5   3   4       28.02       29.01      1.64 o 
   6   3   4       89.83       77.56      2.00 o 
   7   3   4       46.69       42.02      1.85 o 
   8   3   4      349.54      327.89     18.24 o 
   9   3   4       49.36       45.80      4.31 o 
  10   3   4       52.45       51.37      3.12 o 
  11   3   4        2.59        1.06      1.59 o 
 -11   4   4        0.40       -1.28      2.36 o 
 -10   4   4       36.35       27.98      2.77 o 
  -9   4   4        0.05       -0.65      1.35 o 
  -8   4   4       14.65       12.50      2.07 o 
  -7   4   4        6.88        6.20      1.27 o 
  -6   4   4        0.29       -0.15      1.24 o 
  -5   4   4       17.32       16.56      2.70 o 
  -4   4   4      200.42      225.88      5.67 o 
  -3   4   4     1136.52     1143.28     12.98 o 
  -2   4   4      781.75      915.90     18.42 o 
  -1   4   4     1186.22     1376.51     26.62 o 
   0   4   4      325.02      356.40      8.09 o 
   1   4   4     1439.18     1502.12     14.33 o 
   2   4   4        5.27        5.35      0.70 o 
   3   4   4      859.26      860.17     24.20 o 
   4   4   4      145.46      127.45      2.83 o 
   5   4   4      574.34      560.89      5.54 o 
   6   4   4      185.38      191.36      8.79 o 
   7   4   4      307.90      297.00      4.81 o 
   8   4   4        2.56        1.96      1.19 o 
   9   4   4       21.86       21.80      2.07 o 
  10   4   4        0.13        0.99      1.66 o 
 -10   5   4        8.03       10.95      2.40 o 
  -9   5   4        1.82        2.27      1.59 o 
  -8   5   4        5.65        5.13      1.62 o 
  -7   5   4        3.80        4.26      1.26 o 
  -6   5   4        5.06        5.43      1.43 o 
  -5   5   4      130.69      140.11     12.40 o 
  -4   5   4      232.94      248.40     10.15 o 
  -3   5   4       81.76       82.28      2.51 o 
  -2   5   4      362.34      380.20      9.26 o 
  -1   5   4        1.11        2.95      1.11 o 
   0   5   4     1258.25     1280.53     33.89 o 
   1   5   4       42.70       39.17      1.50 o 
   2   5   4     1330.94     1434.13     13.74 o 
   3   5   4       30.90       28.88      1.39 o 
   4   5   4      166.73      177.64     18.89 o 
   5   5   4       25.78       23.38      2.32 o 
   6   5   4      321.99      299.55      4.85 o 
   7   5   4       13.05       11.12      1.82 o 
   8   5   4       12.37        9.86      1.64 o 
   9   5   4        4.36        7.22      1.53 o 
  -9   6   4       32.16       40.47      4.07 o 
  -8   6   4        1.97        1.59      1.64 o 
  -7   6   4        9.59       10.35      1.69 o 
  -6   6   4       41.32       37.34      2.53 o 
  -5   6   4        4.94        0.53      1.39 o 
  -4   6   4       28.91       26.04      1.77 o 
  -3   6   4       51.86       46.32      2.12 o 
  -2   6   4      235.86      255.76      5.07 o 
  -1   6   4      235.11      252.51      4.42 o 
   0   6   4       75.31       70.34      3.24 o 
   1   6   4      109.04      100.96      3.78 o 
   2   6   4        5.42        4.64      1.22 o 
   3   6   4      259.25      244.57      5.33 o 
   4   6   4      105.41       98.99      5.22 o 
   5   6   4       95.31       93.61      3.70 o 
   6   6   4        1.17        0.50      2.27 o 
   7   6   4       35.35       38.16      3.16 o 
   8   6   4        0.32       -0.30      1.64 o 
  -8   7   4       68.81       76.67      5.84 o 
  -7   7   4       50.99       46.62      8.42 o 
  -6   7   4       23.01       19.63      2.12 o 
  -5   7   4       46.68       50.48      6.02 o 
  -4   7   4       44.21       39.08      2.21 o 
  -3   7   4        3.77        5.53      1.29 o 
  -2   7   4      332.24      332.82     10.08 o 
  -1   7   4      174.07      176.05     10.80 o 
   0   7   4       28.38       22.05      2.81 o 
   1   7   4       63.44       63.62      3.32 o 
   2   7   4        8.75        9.75      1.79 o 
   3   7   4        4.52        2.68      1.44 o 
   4   7   4       31.23       31.32      1.96 o 
   5   7   4        0.59       -0.52      1.24 o 
   6   7   4       73.79       67.47      3.33 o 
   7   7   4        3.14        3.68      1.35 o 
  -6   8   4      179.96      180.88     23.65 o 
  -5   8   4        0.05        0.52      1.69 o 
  -4   8   4       14.76       14.02      1.99 o 
  -3   8   4        0.60        1.31      1.53 o 
  -2   8   4      123.25      121.19      5.69 o 
  -1   8   4       11.94       18.12      2.31 o 
   0   8   4      169.76      166.71      5.49 o 
   1   8   4      259.54      239.07      6.46 o 
   2   8   4        7.43        5.81      1.71 o 
   3   8   4       37.37       29.88      2.56 o 
   4   8   4       62.17       55.03      3.20 o 
   5   8   4        3.03        1.51      1.56 o 
  -4   9   4       16.61       14.84      3.03 o 
  -3   9   4        2.84        6.60      1.82 o 
  -2   9   4       23.08       18.67      2.42 o 
  -1   9   4       14.70       16.34      2.34 o 
   0   9   4       25.27       22.87      2.54 o 
   1   9   4       55.53       56.27      3.62 o 
   2   9   4        0.15       -0.42      1.60 o 
   3   9   4       63.51       60.62      4.15 o 
 -11   0   5       12.68       17.17      2.40 o 
  -9   0   5      539.14      562.15     16.23 o 
  -7   0   5     1019.99     1066.12     60.98 o 
  -5   0   5        0.60        1.87      0.91 o 
  -3   0   5       64.32       45.18      2.64 o 
  -1   0   5     3213.67     3403.57     25.71 o 
   1   0   5     6690.31     6702.44     43.15 o 
   3   0   5     1324.66     1417.98     37.87 o 
   5   0   5     2362.58     2438.34    135.96 o 
   7   0   5      255.42      230.77     20.00 o 
   9   0   5       32.21       35.15      2.58 o 
  11   0   5       35.77       43.08      4.59 o 
 -12   1   5       30.33       35.82      2.91 o 
 -11   1   5       24.56       24.32      2.02 o 
 -10   1   5      184.98      220.26      5.75 o 
  -9   1   5      219.12      238.69     10.52 o 
  -8   1   5       47.98       55.90      2.53 o 
  -7   1   5        3.96        4.22      1.01 o 
  -6   1   5      409.60      408.38      9.71 o 
  -5   1   5       86.18       95.62      3.13 o 
  -4   1   5     3299.05     3274.62     14.41 o 
  -3   1   5      282.66      288.01     19.85 o 
  -2   1   5      723.10      699.30     39.20 o 
  -1   1   5       45.24       56.66      2.58 o 
   0   1   5     1045.37     1001.11     57.99 o 
   1   1   5     2185.30     2377.69     83.79 o 
   2   1   5     7229.85     7409.29     44.12 o 
   3   1   5       52.10       53.08      2.56 o 
   4   1   5      947.36      970.43     15.51 o 
   5   1   5      127.23      130.69      2.47 o 
   6   1   5      262.82      245.08      6.45 o 
   7   1   5       49.12       41.17      2.14 o 
   8   1   5      113.64      109.46      2.89 o 
   9   1   5        1.59        2.91      1.04 o 
  10   1   5       18.35       20.45      1.58 o 
  11   1   5        6.02        4.35      1.74 o 
 -12   2   5        1.14        3.18      1.64 o 
 -11   2   5       12.60       17.14      1.85 o 
 -10   2   5       10.11        6.93      1.43 o 
  -9   2   5       44.43       46.78      2.33 o 
  -8   2   5       38.09       38.17      2.01 o 
  -7   2   5      425.85      462.59     16.90 o 
  -6   2   5      584.39      624.09      8.81 o 
  -5   2   5      330.31      320.86      7.74 o 
  -4   2   5       42.97       41.42      1.34 o 
  -3   2   5     1567.53     1647.39     56.29 o 
  -2   2   5     2069.33     2210.88     25.02 o 
  -1   2   5     7291.78     7027.73     52.04 o 
   0   2   5       36.29       40.19      1.37 o 
   1   2   5      471.39      512.85      8.23 o 
   2   2   5      101.06       73.04      2.19 o 
   3   2   5       75.98       94.20      3.53 o 
   4   2   5       48.39       46.31      1.41 o 
   5   2   5     1212.71     1226.58     31.32 o 
   6   2   5        6.03        8.33      1.23 o 
   7   2   5       34.47       33.86      1.62 o 
   8   2   5       24.90       22.94      1.69 o 
   9   2   5       60.89       66.70      3.41 o 
  10   2   5       13.45        8.49      1.78 o 
  11   2   5        6.41        4.72      1.81 o 
 -11   3   5        8.89        6.43      1.54 o 
 -10   3   5        2.11        3.15      1.40 o 
  -9   3   5       37.80       39.73      2.30 o 
  -8   3   5       85.79       92.73      3.47 o 
  -7   3   5       21.33       19.28      1.79 o 
  -6   3   5      459.08      427.17     12.47 o 
  -5   3   5      105.78      108.57      1.98 o 
  -4   3   5     1041.61     1119.55     26.21 o 
  -3   3   5     1054.10     1171.14     12.25 o 
  -2   3   5      223.19      210.02      2.64 o 
  -1   3   5       19.03       27.98      1.13 o 
   0   3   5       11.83       19.09      0.78 o 
   1   3   5       54.15       60.14      1.31 o 
   2   3   5      532.75      575.52     45.86 o 
   3   3   5       83.01       67.68      1.89 o 
   4   3   5       77.22       65.62      4.43 o 
   5   3   5       64.86       57.66      1.70 o 
   6   3   5       71.47       70.09      2.41 o 
   7   3   5        1.21        1.85      1.10 o 
   8   3   5      258.48      225.74     12.85 o 
   9   3   5        1.94        0.48      1.31 o 
  10   3   5        0.47        0.23      1.34 o 
 -11   4   5        0.91        1.53      1.69 o 
 -10   4   5       31.74       30.35      2.80 o 
  -9   4   5       71.30       79.38      3.90 o 
  -8   4   5       53.43       56.25      4.50 o 
  -7   4   5       15.24       14.48      1.51 o 
  -6   4   5      200.09      199.01      6.88 o 
  -5   4   5      105.35      105.84      3.01 o 
  -4   4   5       81.95       73.11      9.11 o 
  -3   4   5       55.18       52.50      1.98 o 
  -2   4   5      806.35      884.36      7.37 o 
  -1   4   5      196.22      258.59      3.98 o 
   0   4   5      209.63      210.54      2.87 o 
   1   4   5      441.41      480.92     10.54 o 
   2   4   5      261.88      269.79      4.21 o 
   3   4   5        1.99        3.10      0.80 o 
   4   4   5      232.14      234.39      3.46 o 
   5   4   5       12.08        9.41      1.75 o 
   6   4   5      141.48      123.03      3.07 o 
   7   4   5        0.79        0.54      1.17 o 
   8   4   5        0.50        0.96      1.15 o 
   9   4   5       23.95       29.29      6.92 o 
  10   4   5       11.50       13.68      2.03 o 
 -10   5   5        3.94        5.02      1.73 o 
  -9   5   5       23.49       27.88      2.88 o 
  -8   5   5       88.92       85.43      4.12 o 
  -7   5   5      234.27      235.67     11.47 o 
  -6   5   5      254.45      236.93     20.17 o 
  -5   5   5       15.35       16.09      1.51 o 
  -4   5   5      127.83      132.04      5.19 o 
  -3   5   5       98.24       92.06      2.67 o 
  -2   5   5       16.28       27.97      1.63 o 
  -1   5   5      296.68      313.08      4.59 o 
   0   5   5        5.23        6.35      0.99 o 
   1   5   5        2.26        8.65      1.43 o 
   2   5   5      144.67      149.10      3.26 o 
   3   5   5      329.78      339.95      6.33 o 
   4   5   5      338.01      322.75      4.91 o 
   5   5   5       68.25       76.96      9.00 o 
   6   5   5       27.94       28.88      1.78 o 
   7   5   5       16.81       15.67      1.43 o 
   8   5   5       13.03       12.47      2.55 o 
   9   5   5        1.71        0.19      1.49 o 
  -9   6   5       17.68       18.63      2.38 o 
  -8   6   5        1.03        1.11      1.66 o 
  -7   6   5       19.40       22.10      3.44 o 
  -6   6   5       43.73       40.53      2.71 o 
  -5   6   5      505.62      467.54     14.61 o 
  -4   6   5       21.67       24.46      1.69 o 
  -3   6   5      452.83      484.48      7.51 o 
  -2   6   5       64.77       72.56      3.57 o 
  -1   6   5      873.92      901.47      8.64 o 
   0   6   5      492.77      501.07      7.97 o 
   1   6   5       62.71       64.44      3.09 o 
   2   6   5       95.61       98.63      3.48 o 
   3   6   5       76.62       71.03      6.06 o 
   4   6   5        3.10        3.03      1.32 o 
   5   6   5      116.50      112.66      3.19 o 
   6   6   5        2.69        1.71      1.13 o 
   7   6   5       53.70       55.23      3.01 o 
   8   6   5        0.40        0.91      1.60 o 
  -8   7   5       10.53       13.22      2.19 o 
  -7   7   5        6.92        7.24      1.57 o 
  -6   7   5      243.44      233.28     19.97 o 
  -5   7   5        5.09        5.30      1.52 o 
  -4   7   5      137.27      152.60      4.85 o 
  -3   7   5       35.64       38.60      2.18 o 
  -2   7   5      746.51      749.53     20.06 o 
  -1   7   5       31.74       26.47      2.50 o 
   0   7   5      201.24      210.26      5.78 o 
   1   7   5       47.13       49.44      3.04 o 
   2   7   5      274.43      277.73     12.42 o 
   3   7   5       29.45       27.89      2.37 o 
   4   7   5      113.46      116.02      5.26 o 
   5   7   5       15.94       13.55      1.79 o 
   6   7   5        4.68        6.77      1.50 o 
   7   7   5       12.92       14.57      2.29 o 
  -6   8   5        3.53        5.56      1.55 o 
  -5   8   5        2.54        3.68      2.08 o 
  -4   8   5       88.28       91.73      4.91 o 
  -3   8   5      393.74      399.61     15.88 o 
  -2   8   5       92.54       88.95      4.91 o 
  -1   8   5       65.26       69.59      3.67 o 
   0   8   5       21.55       28.03      2.55 o 
   1   8   5      351.09      352.56     11.84 o 
   2   8   5        2.88        2.65      1.51 o 
   3   8   5       16.10       15.45      2.64 o 
   4   8   5        2.69        4.18      1.51 o 
   5   8   5       53.08       50.51      4.33 o 
  -3   9   5       24.81       23.52      2.56 o 
  -2   9   5       26.34       39.07      3.20 o 
  -1   9   5       24.11       21.21      2.52 o 
   0   9   5      113.92      101.47      4.70 o 
   1   9   5        0.06       -0.12      1.63 o 
   2   9   5       32.91       33.64      3.03 o 
 -12   0   6       77.00       99.46      6.71 o 
 -10   0   6       20.07       27.87      2.47 o 
  -8   0   6        0.68        0.00      1.34 o 
  -6   0   6       55.46       54.23      2.81 o 
  -4   0   6      783.34      805.16     28.69 o 
  -2   0   6       23.48       29.30      2.34 o 
   0   0   6      392.60      486.68      7.88 o 
   2   0   6      465.01      481.96      8.14 o 
   4   0   6      384.88      422.45      8.57 o 
   6   0   6       60.68       60.28      2.72 o 
   8   0   6       42.74       38.92      2.61 o 
  10   0   6       11.02        9.40      1.77 o 
 -12   1   6       13.80       18.83      3.08 o 
 -11   1   6       16.09       20.12      1.89 o 
 -10   1   6        0.51        0.89      1.22 o 
  -9   1   6       23.75       27.23      2.61 o 
  -8   1   6       30.03       27.00      1.48 o 
  -7   1   6       43.38       52.32      2.57 o 
  -6   1   6      149.33      120.46      2.03 o 
  -5   1   6       98.32       96.15      2.13 o 
  -4   1   6      198.25      212.37      6.64 o 
  -3   1   6      157.13      157.49      4.15 o 
  -2   1   6      173.89      153.03      2.45 o 
  -1   1   6     1360.27     1444.21     41.12 o 
   0   1   6      453.69      501.66     22.45 o 
   1   1   6       49.80       43.40      1.52 o 
   2   1   6       10.08       24.51      1.28 o 
   3   1   6        0.29        2.63      1.16 o 
   4   1   6      267.40      316.98      5.99 o 
   5   1   6       48.21       43.65      1.61 o 
   6   1   6        6.03        8.42      1.06 o 
   7   1   6      238.01      218.62     11.82 o 
   8   1   6       99.71       87.90      4.10 o 
   9   1   6       11.44       11.00      1.45 o 
  10   1   6       45.86       41.55      2.36 o 
 -12   2   6        6.72       13.02      2.49 o 
 -11   2   6       23.38       25.44      2.34 o 
 -10   2   6        7.90        8.21      1.46 o 
  -9   2   6        9.76        9.96      1.50 o 
  -8   2   6       10.23       13.29      1.44 o 
  -7   2   6       87.52       79.66      2.12 o 
  -6   2   6       35.42       33.84      1.23 o 
  -5   2   6      690.40      637.76     13.18 o 
  -4   2   6       19.22       21.00      0.86 o 
  -3   2   6     1081.94      987.08     62.64 o 
  -2   2   6      357.05      368.42     11.47 o 
  -1   2   6     3865.11     4072.75     17.30 o 
   0   2   6      323.57      356.80      7.01 o 
   1   2   6       15.14       20.65      0.99 o 
   2   2   6      449.48      472.56      8.75 o 
   3   2   6      298.08      306.73     10.19 o 
   4   2   6      117.70      108.79      2.54 o 
   5   2   6       29.19       28.87      1.38 o 
   6   2   6       76.42       76.78      3.17 o 
   7   2   6      331.06      323.49      8.86 o 
   8   2   6       85.82       78.82      4.53 o 
   9   2   6      134.07      135.97     16.75 o 
  10   2   6        1.74        0.04      1.61 o 
 -11   3   6        7.68        8.85      2.04 o 
 -10   3   6       61.81       76.41      3.99 o 
  -9   3   6        4.67        3.30      1.66 o 
  -8   3   6      129.49      148.45      5.05 o 
  -7   3   6        7.31        7.02      1.18 o 
  -6   3   6      259.93      236.06      7.84 o 
  -5   3   6      154.20      157.57      4.85 o 
  -4   3   6     1201.62     1134.37     52.69 o 
  -3   3   6        8.23        6.60      0.87 o 
  -2   3   6     2041.48     2219.45     21.79 o 
  -1   3   6       56.30       63.88      1.86 o 
   0   3   6      109.55      102.34      4.48 o 
   1   3   6     1950.69     2230.78     83.96 o 
   2   3   6     1746.02     2011.52     26.05 o 
   3   3   6        5.39        6.15      1.91 o 
   4   3   6      122.38      105.03     10.82 o 
   5   3   6      156.69      132.34     21.09 o 
   6   3   6      326.17      307.65     21.42 o 
   7   3   6      159.86      146.23      3.44 o 
   8   3   6       54.66       49.64      6.32 o 
   9   3   6        2.81        3.39      1.53 o 
  10   3   6      141.60      144.46     20.60 o 
 -11   4   6       93.53      106.73      7.18 o 
 -10   4   6       15.39       17.16      2.44 o 
  -9   4   6      217.29      267.75     27.92 o 
  -8   4   6        0.04        0.81      1.58 o 
  -7   4   6      606.60      615.19     36.79 o 
  -6   4   6       57.39       61.68      2.90 o 
  -5   4   6      264.39      259.83     19.02 o 
  -4   4   6      309.64      333.30     43.95 o 
  -3   4   6       37.45       33.27      1.67 o 
  -2   4   6      294.52      350.35      3.86 o 
  -1   4   6     1215.42     1348.97     27.24 o 
   0   4   6      161.89      146.43      2.57 o 
   1   4   6     1573.94     1624.25     41.70 o 
   2   4   6        6.33        9.11      1.10 o 
   3   4   6      125.15      109.31      2.65 o 
   4   4   6        4.21        3.04      0.93 o 
   5   4   6      997.63      892.60      9.23 o 
   6   4   6       72.43       68.52      2.42 o 
   7   4   6      178.00      170.47     21.29 o 
   8   4   6       27.28       26.72      2.31 o 
   9   4   6       25.24       29.21      3.05 o 
 -10   5   6       50.43       51.86      3.61 o 
  -9   5   6       44.79       44.70      6.15 o 
  -8   5   6      253.94      300.30      7.51 o 
  -7   5   6       36.43       34.17      2.43 o 
  -6   5   6      148.48      150.57      4.54 o 
  -5   5   6      416.79      415.28     26.51 o 
  -4   5   6     1103.92     1141.32     34.54 o 
  -3   5   6       22.06       12.30      1.34 o 
  -2   5   6       35.24       37.25      1.88 o 
  -1   5   6       10.02       11.01      1.42 o 
   0   5   6       39.39       37.66      1.88 o 
   1   5   6      149.44      157.09      5.39 o 
   2   5   6     1357.54     1354.35     56.03 o 
   3   5   6        0.29       -1.02      1.00 o 
   4   5   6      575.06      569.35      6.70 o 
   5   5   6        2.92        5.57      1.23 o 
   6   5   6       68.51       68.84      3.04 o 
   7   5   6        0.60        0.59      1.14 o 
   8   5   6       30.23       22.33      3.07 o 
   9   5   6       15.25       10.69      2.47 o 
  -9   6   6      100.37      113.92     10.17 o 
  -8   6   6      143.53      148.54      6.23 o 
  -7   6   6        2.61        4.85      1.60 o 
  -6   6   6       31.04       31.90      2.42 o 
  -5   6   6      258.38      229.12      5.69 o 
  -4   6   6       46.84       52.19      3.79 o 
  -3   6   6        5.14        6.86      1.34 o 
  -2   6   6        5.05        7.16      1.32 o 
  -1   6   6      411.55      407.29      5.84 o 
   0   6   6       47.88       39.14      3.90 o 
   1   6   6      260.01      253.56      5.95 o 
   2   6   6        1.89        1.58      1.15 o 
   3   6   6        3.17        3.47      1.18 o 
   4   6   6       14.03       12.26      1.54 o 
   5   6   6      231.30      238.55     19.37 o 
   6   6   6       74.27       71.91      3.40 o 
   7   6   6       38.04       37.40      3.14 o 
   8   6   6       21.11       20.43      2.94 o 
  -8   7   6        8.28       15.19      3.12 o 
  -7   7   6        8.26        7.14      1.58 o 
  -6   7   6       27.66       26.99      2.45 o 
  -5   7   6        7.76        6.33      1.67 o 
  -4   7   6       73.84       65.10      8.76 o 
  -3   7   6      150.21      150.68      4.28 o 
  -2   7   6      226.96      222.46      6.11 o 
  -1   7   6        0.82        1.20      1.51 o 
   0   7   6        8.07        7.42      1.79 o 
   1   7   6        6.92        6.63      1.71 o 
   2   7   6        0.92        1.36      1.47 o 
   3   7   6        1.00        3.85      2.01 o 
   4   7   6       84.34       70.50      2.79 o 
   5   7   6        7.23        5.50      2.23 o 
   6   7   6        0.20       -0.09      1.10 o 
  -6   8   6       13.75       16.20      5.04 o 
  -5   8   6        8.99       14.11      2.64 o 
  -4   8   6       36.83       37.00      2.90 o 
  -3   8   6        0.58        0.69      1.43 o 
  -2   8   6        4.42        5.18      1.64 o 
  -1   8   6       99.88       95.41      5.43 o 
   0   8   6        0.08        1.15      1.56 o 
   1   8   6        6.70        6.08      1.80 o 
   2   8   6        0.35        3.12      1.95 o 
   3   8   6       15.25       15.79      2.14 o 
   4   8   6       96.29      102.03      4.50 o 
  -2   9   6        6.60        6.70      2.04 o 
  -1   9   6        0.35       -0.30      2.64 o 
   0   9   6        0.69       -0.02      1.59 o 
   1   9   6       25.78       29.63      4.26 o 
 -11   0   7      111.39      124.39      4.65 o 
  -9   0   7      344.87      344.19      6.69 o 
  -7   0   7      406.52      414.53      6.45 o 
  -5   0   7       69.00       84.62     10.28 o 
  -3   0   7     1443.50     1493.85     16.71 o 
  -1   0   7      846.29     1256.33     14.67 o 
   1   0   7     6792.74     7611.06     50.46 o 
   3   0   7      264.12      264.53      6.84 o 
   5   0   7     1539.17     1477.05     18.35 o 
   7   0   7     1017.93     1055.33     61.72 o 
   9   0   7        1.88        0.44      1.39 o 
 -12   1   7       19.90       31.41      3.45 o 
 -11   1   7        3.77        1.86      1.16 o 
 -10   1   7       33.22       39.00      2.29 o 
  -9   1   7        0.46        0.44      0.92 o 
  -8   1   7      250.23      260.90      3.85 o 
  -7   1   7       41.55       40.85      1.66 o 
  -6   1   7      701.02      659.79     21.13 o 
  -5   1   7      446.37      461.35     12.41 o 
  -4   1   7      726.55      723.16     20.65 o 
  -3   1   7      298.20      340.60     40.68 o 
  -2   1   7      140.97      124.68      2.43 o 
  -1   1   7      471.92      437.33     12.42 o 
   0   1   7     1480.84     1567.31     46.22 o 
   1   1   7     2291.33     2562.06     96.70 o 
   2   1   7      160.91      145.88      2.81 o 
   3   1   7       17.55       15.96      1.31 o 
   4   1   7     2851.65     2886.19    111.19 o 
   5   1   7       14.44       13.56      1.23 o 
   6   1   7      211.09      213.08     13.04 o 
   7   1   7       23.56       16.35      1.60 o 
   8   1   7       12.84        8.86      1.44 o 
   9   1   7        7.82        4.78      1.35 o 
  10   1   7       77.23       92.08      4.16 o 
 -12   2   7        0.01        0.78      1.56 o 
 -11   2   7       15.64       23.10      3.81 o 
 -10   2   7        2.05        1.54      1.52 o 
  -9   2   7       70.74       74.22      2.76 o 
  -8   2   7       74.56       74.48      2.59 o 
  -7   2   7       24.90       23.18      1.38 o 
  -6   2   7       96.44       87.41      2.26 o 
  -5   2   7      565.62      568.95     15.82 o 
  -4   2   7        4.17        6.68      2.75 o 
  -3   2   7      856.27      850.82     25.99 o 
  -2   2   7        2.94        4.58      0.93 o 
  -1   2   7     2877.78     3117.17     44.86 o 
   0   2   7       41.57       37.99      2.40 o 
   1   2   7      380.23      344.80     10.00 o 
   2   2   7       33.79       29.66      1.25 o 
   3   2   7      659.42      711.81     17.98 o 
   4   2   7      572.93      579.11     14.58 o 
   5   2   7       55.37       51.45      1.82 o 
   6   2   7        1.13        0.79      0.91 o 
   7   2   7      198.71      208.11     13.51 o 
   8   2   7      109.30      107.75      8.41 o 
   9   2   7        5.30        3.56      1.71 o 
  10   2   7        3.54        3.20      1.75 o 
 -11   3   7       11.94       11.39      2.11 o 
 -10   3   7        8.18        8.18      1.99 o 
  -9   3   7       25.41       22.97      4.83 o 
  -8   3   7        6.59        8.74      1.81 o 
  -7   3   7        0.00       -1.12      1.07 o 
  -6   3   7       48.02       45.78      2.46 o 
  -5   3   7        0.01        0.60      0.81 o 
  -4   3   7       16.10       22.97      4.89 o 
  -3   3   7       64.16       67.78      1.76 o 
  -2   3   7     1893.76     1989.11     23.26 o 
  -1   3   7       26.94       36.70      1.60 o 
   0   3   7      363.28      379.92      4.63 o 
   1   3   7       27.49       24.25      1.45 o 
   2   3   7      231.66      225.90      6.80 o 
   3   3   7      204.07      210.64     10.87 o 
   4   3   7        5.28        5.41      0.97 o 
   5   3   7      143.60      122.99      3.36 o 
   6   3   7        4.10        3.46      0.89 o 
   7   3   7        3.04        4.99      1.15 o 
   8   3   7        4.21        3.20      1.52 o 
   9   3   7        1.61        1.08      1.46 o 
 -11   4   7        0.97        2.17      1.87 o 
 -10   4   7        0.08        1.19      1.72 o 
  -9   4   7       29.44       35.91      3.14 o 
  -8   4   7       18.08       16.18      2.15 o 
  -7   4   7        7.18        7.72      1.72 o 
  -6   4   7        0.16       -1.12      1.23 o 
  -5   4   7       43.88       43.51      2.00 o 
  -4   4   7        2.86        3.26      1.06 o 
  -3   4   7       16.20       21.51      1.75 o 
  -2   4   7      186.30      173.55      8.27 o 
  -1   4   7        0.15        0.72      0.87 o 
   0   4   7       70.48       65.27      1.86 o 
   1   4   7       63.74       69.25      1.98 o 
   2   4   7      478.86      496.49     15.69 o 
   3   4   7        5.93       10.94      1.17 o 
   4   4   7      109.55      100.84      2.35 o 
   5   4   7      146.90      150.05      4.11 o 
   6   4   7        0.19       -1.19      1.01 o 
   7   4   7       93.56       97.26      3.67 o 
   8   4   7        1.08        2.03      1.38 o 
   9   4   7       26.30       23.11      3.33 o 
 -10   5   7       68.33       74.18      4.20 o 
  -9   5   7       21.54       22.80      2.47 o 
  -8   5   7        7.69       10.79      2.21 o 
  -7   5   7        0.20        1.23      1.36 o 
  -6   5   7       71.35       74.29      3.41 o 
  -5   5   7      124.58      126.60     17.83 o 
  -4   5   7      102.23      111.24      3.17 o 
  -3   5   7       37.39       38.93      2.07 o 
  -2   5   7        9.05        9.25      1.30 o 
  -1   5   7       19.29       20.94      1.69 o 
   0   5   7      175.43      171.75      3.09 o 
   1   5   7      299.72      307.34      4.10 o 
   2   5   7      235.29      222.34     10.63 o 
   3   5   7        9.96        9.70      1.28 o 
   4   5   7      293.47      281.98      6.43 o 
   5   5   7      258.07      263.53      4.76 o 
   6   5   7        6.78        3.85      1.25 o 
   7   5   7       16.12       17.28      3.03 o 
   8   5   7        0.38        0.26      1.77 o 
  -9   6   7        0.21        1.46      1.28 o 
  -8   6   7       37.36       45.10      4.72 o 
  -7   6   7      324.83      298.37      6.80 o 
  -6   6   7       20.98       21.11      2.19 o 
  -5   6   7        0.91       -0.26      1.34 o 
  -4   6   7       83.53       88.24      3.02 o 
  -3   6   7      246.71      276.82      5.07 o 
  -2   6   7        7.95        7.16      1.46 o 
  -1   6   7     1006.63     1057.36     14.56 o 
   0   6   7       23.47       20.71      2.31 o 
   1   6   7      146.32      153.06      5.82 o 
   2   6   7        0.00       -0.30      1.14 o 
   3   6   7      264.75      309.04      5.40 o 
   4   6   7      109.17      110.96      3.71 o 
   5   6   7       20.22       27.23      1.95 o 
   6   6   7      138.96      139.74      4.75 o 
   7   6   7        4.34        6.05      1.42 o 
  -7   7   7       14.66       13.45      2.23 o 
  -6   7   7       13.31       17.53      2.32 o 
  -5   7   7       10.37       10.66      1.82 o 
  -4   7   7      521.36      527.55     22.72 o 
  -3   7   7       42.76       48.39      2.52 o 
  -2   7   7      301.86      346.22     11.23 o 
  -1   7   7        0.15        0.73      1.52 o 
   0   7   7      165.31      182.13      5.61 o 
   1   7   7       32.68       38.54      2.87 o 
   2   7   7      235.97      226.20      6.23 o 
   3   7   7        9.46        9.82      1.85 o 
   4   7   7        4.17        4.17      1.65 o 
   5   7   7      111.14      116.47      4.42 o 
   6   7   7       38.06       34.54      4.18 o 
  -5   8   7       32.81       26.40      3.38 o 
  -4   8   7        0.65        0.22      1.40 o 
  -3   8   7       67.02       83.80      7.86 o 
  -2   8   7       13.67       11.26      2.02 o 
  -1   8   7      209.84      236.80     19.24 o 
   0   8   7       31.04       30.34      2.89 o 
   1   8   7       80.24       84.37      4.34 o 
   2   8   7       19.76       23.15      2.69 o 
   3   8   7       39.98       42.57      3.16 o 
   4   8   7        9.07        7.26      1.95 o 
 -12   0   8        0.03        0.13      1.69 o 
 -10   0   8        3.19        8.02      1.87 o 
  -8   0   8       78.41       80.55      3.18 o 
  -6   0   8      447.57      471.38     27.46 o 
  -4   0   8      452.50      430.72      8.83 o 
  -2   0   8     1105.45      985.05     13.55 o 
   0   0   8       55.91       39.47      3.07 o 
   2   0   8        6.33        8.66      1.95 o 
   4   0   8       96.26       90.71      4.59 o 
   6   0   8       39.64       36.57      3.46 o 
   8   0   8      265.49      259.38      8.31 o 
  10   0   8        9.53        7.18      2.51 o 
 -12   1   8       13.47       17.87      2.33 o 
 -11   1   8       15.82       14.86      2.06 o 
 -10   1   8       18.54       15.54      1.78 o 
  -9   1   8       17.47       15.98      1.35 o 
  -8   1   8       21.63       20.78      1.42 o 
  -7   1   8      147.89      128.97      5.22 o 
  -6   1   8      244.14      227.25      6.64 o 
  -5   1   8       18.70       22.78      1.33 o 
  -4   1   8      663.73      708.06     11.96 o 
  -3   1   8       24.65       34.55      1.39 o 
  -2   1   8     1205.76     1285.75     63.17 o 
  -1   1   8        2.50        0.93      0.90 o 
   0   1   8      209.22      248.15      7.94 o 
   1   1   8        5.11        1.70      0.96 o 
   2   1   8     1693.69     1727.12     35.85 o 
   3   1   8       42.38       33.59      1.72 o 
   4   1   8      194.32      180.64      3.51 o 
   5   1   8        0.48        0.57      1.06 o 
   6   1   8      157.91      169.15      6.21 o 
   7   1   8       33.16       31.12      1.95 o 
   8   1   8        8.09        8.56      1.39 o 
   9   1   8       48.73       45.40      3.92 o 
  10   1   8       19.68       22.64      1.98 o 
 -11   2   8        7.85       10.44      1.93 o 
 -10   2   8       26.92       26.15      2.42 o 
  -9   2   8      114.78      126.48      4.55 o 
  -8   2   8        0.66        1.90      1.59 o 
  -7   2   8       67.28       50.63      7.13 o 
  -6   2   8       38.16       24.66      6.91 o 
  -5   2   8        3.83        4.31      3.05 o 
  -4   2   8       35.44       21.67      1.41 o 
  -3   2   8      198.27      185.10      3.12 o 
  -2   2   8      651.40      656.09     24.13 o 
  -1   2   8      726.79      711.47      6.43 o 
   0   2   8      106.88      116.86      4.35 o 
   1   2   8     1071.99     1091.46     11.07 o 
   2   2   8        3.45        2.75      1.07 o 
   3   2   8       18.57       20.57      1.26 o 
   4   2   8       79.52       77.66      3.60 o 
   5   2   8        3.77        3.91      1.01 o 
   6   2   8      135.13      145.10      9.02 o 
   7   2   8       25.91       31.97      1.69 o 
   8   2   8       14.71       19.56      2.06 o 
   9   2   8       14.29       20.39      2.86 o 
 -11   3   8       12.85       16.25      2.55 o 
 -10   3   8       19.15       20.13      3.03 o 
  -9   3   8       49.59       51.73      6.79 o 
  -8   3   8       42.12       38.93      2.79 o 
  -7   3   8        8.69       10.29      1.90 o 
  -6   3   8      520.08      481.29     16.53 o 
  -5   3   8      120.95      124.36      5.05 o 
  -4   3   8      857.07      802.68     10.76 o 
  -3   3   8        0.01        0.54      0.97 o 
  -2   3   8      804.69      743.28     13.01 o 
  -1   3   8        0.14        2.25      1.32 o 
   0   3   8       32.11       34.50      1.75 o 
   1   3   8       29.36       32.64      1.68 o 
   2   3   8        0.20        0.23      0.96 o 
   3   3   8        0.64        1.52      1.05 o 
   4   3   8      133.61      117.71      6.32 o 
   5   3   8      225.50      225.22      4.12 o 
   6   3   8       26.56       24.93      1.66 o 
   7   3   8        0.71       -0.36      0.95 o 
   8   3   8        2.70        1.77      1.82 o 
   9   3   8       17.15       15.84      2.81 o 
 -10   4   8        8.82        8.67      1.96 o 
  -9   4   8      258.60      257.31      6.79 o 
  -8   4   8        3.59        4.54      1.56 o 
  -7   4   8      313.23      343.67      9.93 o 
  -6   4   8       38.68       36.73      3.68 o 
  -5   4   8      280.53      243.33     23.41 o 
  -4   4   8        6.66        6.07      1.19 o 
  -3   4   8     1081.24     1027.39     30.45 o 
  -2   4   8      345.94      371.96      8.09 o 
  -1   4   8       10.28        8.87      1.07 o 
   0   4   8      187.54      175.70      3.08 o 
   1   4   8      333.16      322.23      6.87 o 
   2   4   8       15.03       13.75      1.43 o 
   3   4   8       41.97       44.27      4.67 o 
   4   4   8        9.07        8.57      3.13 o 
   5   4   8       13.70        6.94      2.34 o 
   6   4   8        6.52        5.37      1.32 o 
   7   4   8        6.60        4.79      1.27 o 
   8   4   8        1.17        2.21      1.51 o 
 -10   5   8       88.36      108.60     12.10 o 
  -9   5   8        0.04       -0.22      1.28 o 
  -8   5   8       67.66       81.76      6.02 o 
  -7   5   8       23.12       21.14      2.17 o 
  -6   5   8      581.16      608.32     18.57 o 
  -5   5   8        0.22        0.17      0.93 o 
  -4   5   8      463.05      459.75     15.13 o 
  -3   5   8       34.60       35.37      1.96 o 
  -2   5   8        1.38        1.60      1.12 o 
  -1   5   8      484.21      491.12     15.06 o 
   0   5   8      627.15      629.02     10.17 o 
   1   5   8      195.30      187.25     25.83 o 
   2   5   8      100.32      122.82      3.10 o 
   3   5   8      243.46      258.54     14.20 o 
   4   5   8        0.21        0.51      0.98 o 
   5   5   8       38.72       40.07      2.07 o 
   6   5   8       60.27       46.79      2.85 o 
   7   5   8        5.28        4.90      2.06 o 
   8   5   8        1.17        0.78      1.34 o 
  -8   6   8       26.35       25.84      3.85 o 
  -7   6   8       33.57       32.25      2.71 o 
  -6   6   8       13.78       14.87      2.03 o 
  -5   6   8       55.27       58.82      3.22 o 
  -4   6   8       78.40       78.17      2.91 o 
  -3   6   8      163.55      171.05      4.13 o 
  -2   6   8      207.16      213.34      6.25 o 
  -1   6   8       65.68       63.72      2.71 o 
   0   6   8       14.06       13.04      2.03 o 
   1   6   8      102.65      109.04      4.19 o 
   2   6   8      419.94      399.10     14.02 o 
   3   6   8      272.96      255.05      6.19 o 
   4   6   8      338.15      374.56      6.12 o 
   5   6   8        0.68       -0.67      1.16 o 
   6   6   8        0.86        0.97      1.10 o 
   7   6   8       55.61       52.21      3.22 o 
  -7   7   8        1.32        1.41      1.43 o 
  -6   7   8        1.12        0.56      1.27 o 
  -5   7   8        0.00       -0.23      1.30 o 
  -4   7   8       31.20       32.69      3.03 o 
  -3   7   8       92.06       91.67      3.32 o 
  -2   7   8        4.00        2.56      1.51 o 
  -1   7   8       50.87       45.27      3.42 o 
   0   7   8       24.23       25.23      2.58 o 
   1   7   8       23.51       19.30      2.31 o 
   2   7   8      114.84      126.33      4.87 o 
   3   7   8      107.48      131.02      4.97 o 
   4   7   8       36.91       39.21      2.92 o 
   5   7   8        4.02        4.93      1.95 o 
  -5   8   8       72.01       74.96      5.41 o 
  -4   8   8        2.43        2.75      1.56 o 
  -3   8   8       17.10       16.78      2.28 o 
  -2   8   8       29.93       39.02      3.13 o 
  -1   8   8        2.11        0.19      1.66 o 
   0   8   8        1.02        1.45      1.71 o 
   1   8   8       19.28       26.57      2.86 o 
   2   8   8       20.10       24.47      2.78 o 
   3   8   8       95.12      111.95      4.96 o 
 -11   0   9        0.02       -0.82      1.40 o 
  -9   0   9      105.95      105.82      6.79 o 
  -7   0   9        0.68        0.03      1.28 o 
  -5   0   9      114.69      105.66     15.84 o 
  -3   0   9     1066.96     1175.00     16.10 o 
  -1   0   9     2548.31     2698.28     25.19 o 
   1   0   9      244.81      222.85      6.75 o 
   3   0   9        9.34        8.18      2.38 o 
   5   0   9      696.09      698.62     13.33 o 
   7   0   9       67.36       66.74      4.59 o 
   9   0   9      245.64      255.22      8.66 o 
 -11   1   9        0.01       -1.08      2.03 o 
 -10   1   9       25.54       28.48      2.56 o 
  -9   1   9       68.95       71.34      2.80 o 
  -8   1   9        7.62        4.89      1.32 o 
  -7   1   9        8.59       11.82      1.48 o 
  -6   1   9       11.89       10.99      1.41 o 
  -5   1   9       90.48       65.83      2.86 o 
  -4   1   9      784.39      718.36     29.95 o 
  -3   1   9      193.15      182.84      5.13 o 
  -2   1   9       16.63       20.49      1.81 o 
  -1   1   9      216.11      197.55      6.71 o 
   0   1   9        6.83       10.72      1.20 o 
   1   1   9      156.04      173.72      5.40 o 
   2   1   9      469.53      442.27     12.49 o 
   3   1   9        1.26        3.78      1.06 o 
   4   1   9        9.14        9.42      1.30 o 
   5   1   9      427.92      427.07      9.06 o 
   6   1   9      191.90      178.73      5.78 o 
   7   1   9      101.90       86.10      3.61 o 
   8   1   9       48.97       49.71      2.92 o 
   9   1   9      148.48      127.60      7.31 o 
 -11   2   9       14.88       16.17      2.34 o 
 -10   2   9        2.35        2.72      1.73 o 
  -9   2   9       41.20       47.09      3.06 o 
  -8   2   9        0.95        0.71      1.47 o 
  -7   2   9      158.59      149.13      5.15 o 
  -6   2   9        3.54        5.08      1.62 o 
  -5   2   9       19.47       17.31      1.93 o 
  -4   2   9       97.18       89.17      2.41 o 
  -3   2   9      103.17      102.90      3.61 o 
  -2   2   9      170.02      145.04      7.12 o 
  -1   2   9       85.09       74.68      2.64 o 
   0   2   9      378.49      350.11     19.08 o 
   1   2   9      141.77      145.53      3.21 o 
   2   2   9      135.26      118.02      2.90 o 
   3   2   9      135.49      129.77      3.12 o 
   4   2   9      320.41      307.19      4.87 o 
   5   2   9       69.44       76.65      2.66 o 
   6   2   9      129.19      122.55      3.27 o 
   7   2   9       58.49       61.14      3.30 o 
   8   2   9       53.89       59.58      7.75 o 
   9   2   9        0.29       -1.21      1.56 o 
 -11   3   9        8.10        7.45      2.03 o 
 -10   3   9       23.25       24.01      2.64 o 
  -9   3   9       38.25       50.73      3.55 o 
  -8   3   9        2.75        2.17      1.47 o 
  -7   3   9        0.07        0.13      2.12 o 
  -6   3   9      428.56      421.57     12.25 o 
  -5   3   9      161.49      162.07      8.50 o 
  -4   3   9      167.30      154.29      3.12 o 
  -3   3   9      101.21       96.78      2.56 o 
  -2   3   9        2.54        3.88      1.08 o 
  -1   3   9      446.17      428.27      8.79 o 
   0   3   9        0.67        0.83      1.06 o 
   1   3   9      537.40      483.91     19.20 o 
   2   3   9      397.92      397.24      6.88 o 
   3   3   9      711.53      758.04     10.50 o 
   4   3   9        0.11        0.98      1.04 o 
   5   3   9      134.73      137.98      3.50 o 
   6   3   9        2.10        2.49      1.00 o 
   7   3   9       24.69       19.09      1.88 o 
   8   3   9        2.41        3.07      2.03 o 
 -10   4   9        0.02        1.24      1.68 o 
  -9   4   9        1.83        1.41      1.82 o 
  -8   4   9       15.62       15.18      2.07 o 
  -7   4   9       43.76       41.63      2.67 o 
  -6   4   9       95.75       85.34      3.50 o 
  -5   4   9      189.64      182.54     25.04 o 
  -4   4   9        0.25        0.24      1.04 o 
  -3   4   9      480.00      472.10      8.70 o 
  -2   4   9     1284.95     1302.20     10.75 o 
  -1   4   9       26.16       26.05      2.64 o 
   0   4   9        0.58        2.58      1.21 o 
   1   4   9        0.46        0.41      1.17 o 
   2   4   9      841.48      945.62     10.33 o 
   3   4   9       16.38       14.21      1.47 o 
   4   4   9       93.42       97.87      3.38 o 
   5   4   9       39.34       36.78      4.41 o 
   6   4   9       83.25       81.41      8.27 o 
   7   4   9        6.78        6.09      1.34 o 
   8   4   9       16.55       19.04      2.94 o 
  -9   5   9        1.85        5.23      1.64 o 
  -8   5   9       28.72       24.02      3.59 o 
  -7   5   9       29.09       36.74      2.66 o 
  -6   5   9        5.23        4.45      1.73 o 
  -5   5   9       20.34       16.95      1.67 o 
  -4   5   9      201.24      192.78      4.37 o 
  -3   5   9       19.97       20.78      1.69 o 
  -2   5   9      100.25      107.13      3.16 o 
  -1   5   9       11.44       12.42      1.52 o 
   0   5   9      450.25      483.58      5.59 o 
   1   5   9     1014.18     1117.44     20.79 o 
   2   5   9      359.36      318.91     33.31 o 
   3   5   9        4.89        4.73      1.15 o 
   4   5   9        2.00       -0.25      0.97 o 
   5   5   9       96.05      101.08      3.15 o 
   6   5   9       32.05       29.37      2.99 o 
   7   5   9       64.96       68.64      3.36 o 
  -8   6   9       24.89       32.72      4.07 o 
  -7   6   9       43.39       45.68      3.05 o 
  -6   6   9       23.22       28.28      2.49 o 
  -5   6   9        0.81        0.27      1.37 o 
  -4   6   9      174.19      202.44      6.51 o 
  -3   6   9        3.37        2.79      1.19 o 
  -2   6   9        0.54       -1.25      1.21 o 
  -1   6   9       10.43        8.34      1.41 o 
   0   6   9       27.84       39.59      2.77 o 
   1   6   9       13.47       21.44      2.20 o 
   2   6   9        0.31       -0.61      1.04 o 
   3   6   9        0.25        1.02      1.07 o 
   4   6   9      205.93      206.22      4.63 o 
   5   6   9        0.54        0.61      1.19 o 
   6   6   9        0.24        0.09      1.13 o 
  -6   7   9       33.12       35.73      2.82 o 
  -5   7   9      134.53      131.70      4.96 o 
  -4   7   9       40.52       49.74      2.62 o 
  -3   7   9       24.88       30.02      2.08 o 
  -2   7   9        0.04        0.25      1.46 o 
  -1   7   9       53.66       57.27      3.50 o 
   0   7   9        0.51        2.92      1.59 o 
   1   7   9       32.85       31.40      2.85 o 
   2   7   9        2.15        1.27      1.50 o 
   3   7   9        0.48        0.48      1.41 o 
   4   7   9      106.72      113.45      4.74 o 
  -4   8   9       45.16       52.90      3.53 o 
  -3   8   9       21.86       25.82      2.99 o 
  -2   8   9        0.39        2.15      1.56 o 
  -1   8   9       34.63       46.87      6.84 o 
   0   8   9        2.76        2.25      1.75 o 
   1   8   9       47.61       50.95      3.70 o 
 -10   0  10       46.22       60.55      5.06 o 
  -8   0  10      252.05      257.26      8.74 o 
  -6   0  10      259.81      234.49      7.49 o 
  -4   0  10      452.44      412.89      9.65 o 
  -2   0  10     2364.87     2308.81     23.98 o 
   0   0  10       10.41        9.95      2.25 o 
   2   0  10      783.92      786.13     13.50 o 
   4   0  10        1.11        2.16      2.12 o 
   6   0  10      873.05      891.65     16.36 o 
   8   0  10       74.54       69.29      5.02 o 
 -11   1  10        6.82        9.89      2.34 o 
 -10   1  10        0.14       -0.34      1.38 o 
  -9   1  10       70.44       73.44      2.85 o 
  -8   1  10       17.01       16.94      1.67 o 
  -7   1  10      258.43      254.08     16.77 o 
  -6   1  10        7.45       10.60      1.42 o 
  -5   1  10      653.24      590.85      8.24 o 
  -4   1  10       81.14       73.75      5.78 o 
  -3   1  10      184.36      176.65      4.38 o 
  -2   1  10       99.38       82.78      3.15 o 
  -1   1  10      139.76      117.29      3.52 o 
   0   1  10        2.09        2.04      0.99 o 
   1   1  10      847.37      818.45     11.85 o 
   2   1  10      574.47      571.92      6.93 o 
   3   1  10      358.23      352.29      5.19 o 
   4   1  10      225.15      223.99      7.96 o 
   5   1  10       11.80       11.32      2.51 o 
   6   1  10      134.54      139.47      5.73 o 
   7   1  10      164.39      149.46     11.32 o 
   8   1  10       29.37       30.05      2.77 o 
 -11   2  10        6.90        4.64      1.67 o 
 -10   2  10        6.24        9.39      1.86 o 
  -9   2  10      161.40      171.68      5.37 o 
  -8   2  10      190.99      183.26      5.14 o 
  -7   2  10      553.05      528.81     18.97 o 
  -6   2  10        8.71        8.15      1.77 o 
  -5   2  10        3.47        5.33      1.68 o 
  -4   2  10      322.57      295.56     15.99 o 
  -3   2  10      288.56      254.38     10.24 o 
  -2   2  10      306.57      272.12      9.89 o 
  -1   2  10      355.14      304.65      4.98 o 
   0   2  10      206.06      197.22      3.69 o 
   1   2  10       61.85       64.69      2.95 o 
   2   2  10       13.85       15.49      1.48 o 
   3   2  10      162.92      168.82      3.78 o 
   4   2  10      562.35      572.36      6.97 o 
   5   2  10        3.14        3.47      1.13 o 
   6   2  10        1.20        1.83      1.12 o 
   7   2  10        1.93        1.82      1.10 o 
   8   2  10      101.03       95.30      3.93 o 
 -10   3  10        0.19        1.45      1.48 o 
  -9   3  10       11.54       13.03      3.53 o 
  -8   3  10       11.89       16.30      2.19 o 
  -7   3  10        2.67        0.91      2.29 o 
  -6   3  10       18.83       19.12      1.93 o 
  -5   3  10      531.32      467.53     18.16 o 
  -4   3  10     1459.81     1356.90     10.02 o 
  -3   3  10       31.74       29.32      2.14 o 
  -2   3  10        0.94        2.45      1.14 o 
  -1   3  10      204.24      196.00     10.84 o 
   0   3  10      127.59      126.80      3.76 o 
   1   3  10      107.04      106.26      2.95 o 
   2   3  10       28.15       23.41      1.76 o 
   3   3  10       25.62       24.32      1.75 o 
   4   3  10       40.09       37.33      2.07 o 
   5   3  10       41.15       45.38      2.22 o 
   6   3  10       11.32        9.48      1.33 o 
   7   3  10        3.42        4.84      1.34 o 
   8   3  10       17.49       16.66      2.90 o 
 -10   4  10        2.59        3.39      1.98 o 
  -9   4  10       50.20       55.55      3.64 o 
  -8   4  10        6.96        7.66      2.47 o 
  -7   4  10        1.17        0.25      1.28 o 
  -6   4  10        5.47        3.49      1.41 o 
  -5   4  10      118.52      114.76      3.12 o 
  -4   4  10      154.38      134.84      3.36 o 
  -3   4  10       92.28       95.75      2.90 o 
  -2   4  10      382.84      392.90      5.51 o 
  -1   4  10     1478.70     1559.95     21.77 o 
   0   4  10       94.07       97.74      2.95 o 
   1   4  10      121.68      115.41      3.18 o 
   2   4  10        3.41        2.91      1.16 o 
   3   4  10        0.45        0.57      1.03 o 
   4   4  10       33.35       36.93      2.01 o 
   5   4  10       62.36       61.17      4.09 o 
   6   4  10       13.08       12.73      1.68 o 
   7   4  10        0.00        1.31      1.21 o 
  -9   5  10        1.54        1.18      1.39 o 
  -8   5  10        0.04       -0.09      1.73 o 
  -7   5  10       13.15       10.09      1.79 o 
  -6   5  10       25.34       29.80      2.92 o 
  -5   5  10      144.33      132.69      3.54 o 
  -4   5  10       50.47       61.00      3.03 o 
  -3   5  10        9.04        8.35      1.33 o 
  -2   5  10      127.76      127.95      4.41 o 
  -1   5  10      162.32      174.33      4.14 o 
   0   5  10        1.22        3.30      1.04 o 
   1   5  10       91.91      100.86      4.08 o 
   2   5  10       15.56       14.95      1.35 o 
   3   5  10        8.90       10.84      1.40 o 
   4   5  10       49.80       49.42      3.77 o 
   5   5  10        0.96        1.80      1.32 o 
   6   5  10       20.50       16.63      1.92 o 
  -7   6  10       35.46       42.38      2.99 o 
  -6   6  10        5.35        3.36      1.55 o 
  -5   6  10        5.29        4.66      1.99 o 
  -4   6  10       42.25       41.93      2.35 o 
  -3   6  10        5.09        5.15      1.34 o 
  -2   6  10      239.54      243.18      5.09 o 
  -1   6  10       36.97       33.84      2.16 o 
   0   6  10        0.05        1.38      1.38 o 
   1   6  10      115.11      111.08      5.99 o 
   2   6  10        0.19        0.89      1.05 o 
   3   6  10       50.98       41.90      2.26 o 
   4   6  10        0.78        1.65      1.15 o 
   5   6  10      123.18      108.41      4.39 o 
  -6   7  10        0.95        1.35      1.47 o 
  -5   7  10      121.37      145.02      5.28 o 
  -4   7  10       16.09       18.25      1.82 o 
  -3   7  10        3.50        4.78      1.23 o 
  -2   7  10        3.23        2.85      1.42 o 
  -1   7  10       55.56       57.98      3.61 o 
   0   7  10       44.70       41.53      3.30 o 
   1   7  10       63.74       82.25      4.34 o 
   2   7  10       75.83       70.56      4.00 o 
   3   7  10       71.33       99.00      6.54 o 
 -11   0  11        6.11        4.93      2.73 o 
  -9   0  11      169.67      185.11      8.01 o 
  -7   0  11        2.09        0.56      1.86 o 
  -5   0  11       14.75       13.07      2.55 o 
  -3   0  11      229.74      199.87      7.14 o 
  -1   0  11      490.70      507.11     10.65 o 
   1   0  11      117.27      121.53      5.41 o 
   3   0  11      132.30      127.16      6.15 o 
   5   0  11       57.77       62.02      4.67 o 
   7   0  11      221.81      231.85      8.79 o 
 -11   1  11        0.69        4.28      3.03 o 
 -10   1  11      123.53      141.87      7.92 o 
  -9   1  11        5.52        4.66      1.67 o 
  -8   1  11        0.59        1.77      1.56 o 
  -7   1  11        4.33        5.97      1.21 o 
  -6   1  11       84.48       91.20      5.92 o 
  -5   1  11      140.13      115.95      3.96 o 
  -4   1  11       17.50       16.19      2.02 o 
  -3   1  11      115.77      106.05      7.47 o 
  -2   1  11       20.67       17.86      1.98 o 
  -1   1  11      686.90      708.57      8.95 o 
   0   1  11        0.02       -0.68      1.19 o 
   1   1  11       55.42       50.63      2.69 o 
   2   1  11       28.09       27.28      2.23 o 
   3   1  11      364.54      335.42      6.69 o 
   4   1  11      516.22      539.38      8.84 o 
   5   1  11      102.75       99.58      3.99 o 
   6   1  11        4.43        4.53      1.56 o 
   7   1  11      101.47       98.59      4.12 o 
   8   1  11        0.01        0.24      1.45 o 
 -10   2  11       30.64       38.32      2.99 o 
  -9   2  11        7.77       10.66      1.96 o 
  -8   2  11        5.92        7.26      1.76 o 
  -7   2  11      234.66      229.45      9.79 o 
  -6   2  11       66.60       62.10      3.20 o 
  -5   2  11        5.68        4.09      1.97 o 
  -4   2  11       19.94       18.16      1.83 o 
  -3   2  11       72.70       80.03      2.48 o 
  -2   2  11      647.62      576.91      6.66 o 
  -1   2  11      435.08      436.43      7.47 o 
   0   2  11     1570.35     1535.57     39.93 o 
   1   2  11      296.85      278.99      4.72 o 
   2   2  11        0.99        1.29      1.18 o 
   3   2  11      274.83      279.97      7.44 o 
   4   2  11     1032.56     1055.42     10.12 o 
   5   2  11       44.21       47.07      2.35 o 
   6   2  11        5.75        8.09      1.33 o 
   7   2  11        9.04        9.61      1.81 o 
   8   2  11       17.74       19.36      2.21 o 
 -10   3  11       51.79       56.25      3.64 o 
  -9   3  11       14.70       16.38      2.18 o 
  -8   3  11      133.56      147.07      5.69 o 
  -7   3  11      127.79      144.86      7.36 o 
  -6   3  11      110.18       96.38      3.56 o 
  -5   3  11       21.88       23.98      1.95 o 
  -4   3  11       35.50       33.74      1.84 o 
  -3   3  11      231.09      202.80      3.95 o 
  -2   3  11      458.97      443.50      7.44 o 
  -1   3  11       26.24       26.04      1.82 o 
   0   3  11      256.78      268.22      4.69 o 
   1   3  11     1245.90     1296.16     16.09 o 
   2   3  11        0.05        1.00      1.13 o 
   3   3  11      838.54      882.86      9.10 o 
   4   3  11       35.76       32.31      2.01 o 
   5   3  11       68.89       66.76      2.67 o 
   6   3  11        0.91        2.04      0.97 o 
   7   3  11      165.82      163.21     13.65 o 
  -9   4  11       12.46       15.88      2.27 o 
  -8   4  11      134.20      145.94      7.92 o 
  -7   4  11       95.69       91.10      3.82 o 
  -6   4  11        4.93        6.29      1.53 o 
  -5   4  11      221.96      223.49      4.41 o 
  -4   4  11      163.26      159.44      3.70 o 
  -3   4  11      108.64      119.59      5.67 o 
  -2   4  11      186.46      190.61      4.63 o 
  -1   4  11      113.29      120.47      3.39 o 
   0   4  11      267.87      257.57     10.87 o 
   1   4  11        4.50        4.70      1.26 o 
   2   4  11      283.97      301.62      6.30 o 
   3   4  11        6.49       10.95      3.34 o 
   4   4  11      166.79      183.62      7.00 o 
   5   4  11        0.90        2.85      1.31 o 
   6   4  11      610.63      608.10     34.93 o 
  -8   5  11        6.33        6.23      2.25 o 
  -7   5  11       33.74       39.99      2.81 o 
  -6   5  11       14.61       13.17      1.89 o 
  -5   5  11      170.38      168.08      6.51 o 
  -4   5  11       50.44       50.81      2.39 o 
  -3   5  11       92.67       99.55      3.20 o 
  -2   5  11       37.74       39.97      2.20 o 
  -1   5  11       27.71       34.68      3.07 o 
   0   5  11        0.71       -0.27      0.91 o 
   1   5  11       96.86      100.58      2.78 o 
   2   5  11      108.59      113.20      2.97 o 
   3   5  11      323.37      341.86     13.01 o 
   4   5  11        0.34        1.74      1.13 o 
   5   5  11      219.90      229.97      5.45 o 
  -7   6  11      135.00      143.82      5.25 o 
  -6   6  11       43.05       49.27      3.85 o 
  -5   6  11        2.41        1.90      1.41 o 
  -4   6  11       79.14       86.65      3.24 o 
  -3   6  11       10.92       13.23      3.09 o 
  -2   6  11       35.63       38.92      2.29 o 
  -1   6  11       52.34       59.80      3.79 o 
   0   6  11      114.80      129.71      4.94 o 
   1   6  11        4.52        5.80      1.74 o 
   2   6  11       41.93       52.51      3.29 o 
   3   6  11       54.85       52.52      2.58 o 
   4   6  11       42.04       43.81      4.24 o 
  -5   7  11       98.54      117.37      4.83 o 
  -4   7  11       17.69       15.97      1.77 o 
  -3   7  11       44.88       45.98      2.59 o 
  -2   7  11       35.68       41.04      6.67 o 
  -1   7  11       87.40       95.97      4.73 o 
   0   7  11       80.65       74.98      4.16 o 
   1   7  11        3.44        4.80      1.96 o 
   2   7  11        0.00        1.62      1.68 o 
 -10   0  12       20.67       30.25      4.11 o 
  -8   0  12      332.84      287.59      9.61 o 
  -6   0  12      674.81      604.40     13.20 o 
  -4   0  12     1468.43     1410.49     20.00 o 
  -2   0  12     1585.42     1417.41     18.87 o 
   0   0  12      384.89      358.23      9.52 o 
   2   0  12        4.34        2.38      2.16 o 
   4   0  12       60.51       60.76      4.54 o 
   6   0  12      134.77      134.38      6.75 o 
 -10   1  12       60.95       66.00      5.71 o 
  -9   1  12      115.27      113.83      4.63 o 
  -8   1  12        5.46        7.66      1.75 o 
  -7   1  12      292.88      279.84      6.43 o 
  -6   1  12       46.31       40.85      2.72 o 
  -5   1  12      780.37      705.51      9.93 o 
  -4   1  12      238.27      226.64      6.12 o 
  -3   1  12     1357.12     1288.69     39.71 o 
  -2   1  12      351.05      313.39      8.89 o 
  -1   1  12       45.02       45.49      3.92 o 
   0   1  12      328.84      346.43      6.72 o 
   1   1  12      865.08      887.98     10.99 o 
   2   1  12       58.56       66.59      3.29 o 
   3   1  12       71.23       68.36      3.37 o 
   4   1  12       54.03       49.58      3.64 o 
   5   1  12      128.84      127.20      4.65 o 
   6   1  12       52.00       44.80      3.72 o 
   7   1  12        5.51        3.29      2.14 o 
 -10   2  12       49.10       64.23      5.93 o 
  -9   2  12       15.30       14.76      3.38 o 
  -8   2  12        4.94        7.02      1.74 o 
  -7   2  12        2.48        2.55      1.61 o 
  -6   2  12      226.09      203.15      7.31 o 
  -5   2  12        0.19       -0.14      1.25 o 
  -4   2  12       49.02       45.86      3.01 o 
  -3   2  12      365.10      354.01      6.74 o 
  -2   2  12      261.57      259.13     10.60 o 
  -1   2  12        5.09        3.65      1.57 o 
   0   2  12      786.28      726.87     25.22 o 
   1   2  12     1005.21      975.17     13.35 o 
   2   2  12      272.85      302.91      5.30 o 
   3   2  12       40.54       41.95      2.27 o 
   4   2  12       94.99       94.28      3.15 o 
   5   2  12       13.84       19.67      1.70 o 
   6   2  12       24.15       25.88      2.46 o 
   7   2  12        0.54        0.11      1.36 o 
  -9   3  12        0.75        2.48      1.53 o 
  -8   3  12       79.91       85.88      4.06 o 
  -7   3  12       18.54       17.27      3.33 o 
  -6   3  12      160.80      149.85      4.50 o 
  -5   3  12       58.04       53.88      2.77 o 
  -4   3  12       48.69       50.29      2.23 o 
  -3   3  12       13.33       16.56      1.56 o 
  -2   3  12      611.92      594.14      7.09 o 
  -1   3  12      655.20      679.00     10.48 o 
   0   3  12       53.28       60.93      2.51 o 
   1   3  12       43.06       34.95      2.06 o 
   2   3  12      154.14      154.48      3.93 o 
   3   3  12      600.26      627.88     13.78 o 
   4   3  12       43.19       44.70      2.34 o 
   5   3  12        0.07        0.83      2.17 o 
   6   3  12        2.06        0.86      1.06 o 
  -8   4  12       38.47       36.01      4.33 o 
  -7   4  12       12.11        8.98      1.84 o 
  -6   4  12        4.36        1.43      1.32 o 
  -5   4  12       36.38       32.90      1.97 o 
  -4   4  12        0.51        2.00      1.05 o 
  -3   4  12       59.10       63.79      3.20 o 
  -2   4  12      198.53      195.33      4.27 o 
  -1   4  12       83.84       90.23      3.05 o 
   0   4  12       24.51       32.93      2.00 o 
   1   4  12       16.59       16.79      1.66 o 
   2   4  12       58.91       62.20      2.66 o 
   3   4  12       27.09       26.80      1.95 o 
   4   4  12        0.13        0.88      1.07 o 
   5   4  12       10.91       12.47      1.83 o 
   6   4  12       23.44       20.34      2.20 o 
  -7   5  12        4.37        4.42      1.68 o 
  -6   5  12        1.33       -0.55      1.26 o 
  -5   5  12      198.18      190.07      5.58 o 
  -4   5  12        0.00        0.92      1.11 o 
  -3   5  12       43.32       35.72      2.11 o 
  -2   5  12       51.66       54.64      4.59 o 
  -1   5  12       68.01       59.55      2.65 o 
   0   5  12        1.33        1.26      0.92 o 
   1   5  12       44.88       46.00      2.13 o 
   2   5  12        2.65        3.94      1.05 o 
   3   5  12       20.96       28.61      2.01 o 
   4   5  12       40.56       48.68      2.51 o 
   5   5  12        0.03        1.24      1.03 o 
  -6   6  12       32.41       33.70      2.75 o 
  -5   6  12        1.21        3.58      1.58 o 
  -4   6  12       14.65       16.02      1.93 o 
  -3   6  12        1.70        2.52      1.49 o 
  -2   6  12      224.50      230.41      9.48 o 
  -1   6  12       11.80       14.33      1.69 o 
   0   6  12      151.84      169.15      6.06 o 
   1   6  12        0.44        1.48      1.54 o 
   2   6  12       82.61       93.48      4.35 o 
   3   6  12        9.66        9.51      1.53 o 
  -2   7  12        2.58        3.57      2.34 o 
  -1   7  12       82.82      105.91      5.65 o 
  -9   0  13       28.20       27.09      3.77 o 
  -7   0  13      103.76       88.29      5.50 o 
  -5   0  13      256.35      228.00      8.31 o 
  -3   0  13       24.47       26.83      2.90 o 
  -1   0  13        1.14        3.55      2.08 o 
   1   0  13       12.92       10.82      2.47 o 
   3   0  13       24.53       28.52      3.59 o 
   5   0  13        0.15       -0.09      2.03 o 
  -9   1  13        3.33        3.64      1.77 o 
  -8   1  13       26.70       22.92      2.34 o 
  -7   1  13       37.02       28.86      2.49 o 
  -6   1  13      130.28      112.68      4.24 o 
  -5   1  13      155.71      144.15      4.72 o 
  -4   1  13       28.37       30.09      2.30 o 
  -3   1  13       44.62       37.97      2.50 o 
  -2   1  13       19.96       17.60      1.89 o 
  -1   1  13       57.91       50.61      2.82 o 
   0   1  13       42.95       35.54      2.49 o 
   1   1  13       28.60       26.65      2.36 o 
   2   1  13        2.74        2.73      1.44 o 
   3   1  13      162.21      156.67      5.06 o 
   4   1  13       10.44       10.46      1.94 o 
   5   1  13       26.59       30.05      2.68 o 
   6   1  13        9.16        9.11      1.99 o 
  -9   2  13       46.80       42.07      4.85 o 
  -8   2  13      220.09      207.83      8.96 o 
  -7   2  13        0.10       -0.81      1.43 o 
  -6   2  13       34.72       31.05      2.33 o 
  -5   2  13        0.02        0.55      1.24 o 
  -4   2  13       26.23       24.45      2.14 o 
  -3   2  13        8.43        9.11      2.64 o 
  -2   2  13      286.65      257.53      9.76 o 
  -1   2  13       40.12       40.63      4.28 o 
   0   2  13        0.28        0.83      1.06 o 
   1   2  13       19.70       21.36      1.76 o 
   2   2  13      443.19      417.68      6.43 o 
   3   2  13       22.85       24.18      1.84 o 
   4   2  13        8.04       10.98      1.83 o 
   5   2  13       23.54       27.56      2.51 o 
   6   2  13       13.24       11.79      2.13 o 
  -9   3  13       46.73       47.69      5.28 o 
  -8   3  13       20.19       19.17      2.34 o 
  -7   3  13      103.33       98.94      6.28 o 
  -6   3  13       56.61       54.71      4.80 o 
  -5   3  13      183.69      175.93      7.83 o 
  -4   3  13       68.84       70.54      2.57 o 
  -3   3  13       11.19        9.17      1.34 o 
  -2   3  13      152.79      149.79      3.76 o 
  -1   3  13      146.27      140.54      6.01 o 
   0   3  13      221.27      213.57      4.52 o 
   1   3  13      182.66      172.06      4.38 o 
   2   3  13        6.02        4.72      1.24 o 
   3   3  13       39.48       50.15      2.48 o 
   4   3  13        8.70        8.20      1.35 o 
   5   3  13      137.87      141.21      4.09 o 
  -8   4  13       44.72       49.69      5.02 o 
  -7   4  13        0.63        0.24      1.30 o 
  -6   4  13       31.28       27.64      2.33 o 
  -5   4  13      433.60      414.16      7.27 o 
  -4   4  13      458.22      443.69      6.64 o 
  -3   4  13      149.31      160.78      5.11 o 
  -2   4  13      103.70      107.12      3.36 o 
  -1   4  13        6.81        3.72      1.23 o 
   0   4  13      126.06      122.59      3.59 o 
   1   4  13        2.17        3.88      1.22 o 
   2   4  13       10.11       16.11      1.63 o 
   3   4  13        7.47       10.82      1.53 o 
   4   4  13       17.45       17.79      1.71 o 
   5   4  13        7.81        7.94      1.64 o 
  -6   5  13       27.89       48.32     10.58 o 
  -5   5  13       87.68       86.46      3.92 o 
  -4   5  13      166.08      157.65      4.18 o 
  -3   5  13      148.88      152.92      4.16 o 
  -2   5  13        8.80        8.21      1.35 o 
  -1   5  13       66.13       62.51      3.37 o 
   0   5  13        1.79        3.54      1.25 o 
   1   5  13       66.18       75.55      3.06 o 
   2   5  13        3.52        6.75      3.12 o 
   3   5  13       35.69       40.06      3.03 o 
  -4   6  13       36.78       46.80      4.72 o 
  -3   6  13        0.56        3.24      1.48 o 
  -2   6  13       57.85       64.23      3.02 o 
  -1   6  13       50.32       52.77      2.73 o 
   0   6  13       24.38       23.70      3.14 o 
   1   6  13        6.02        5.74      1.90 o 
  -8   0  14       92.34       95.95      6.02 o 
  -6   0  14        5.16        5.41      2.16 o 
  -4   0  14      947.89      849.84     15.19 o 
  -2   0  14       53.55       52.02      3.85 o 
   0   0  14      233.57      223.32      8.14 o 
   2   0  14       10.16       10.95      2.68 o 
   4   0  14       18.13       29.04      3.81 o 
  -9   1  14        0.08        1.21      2.47 o 
  -8   1  14       10.81       10.15      2.03 o 
  -7   1  14       60.33       57.36      3.35 o 
  -6   1  14       46.63       50.51      3.08 o 
  -5   1  14      203.11      178.01     16.60 o 
  -4   1  14       28.70       25.52      2.22 o 
  -3   1  14       37.64       35.18      2.37 o 
  -2   1  14        0.68        1.08      1.25 o 
  -1   1  14      295.33      263.04      6.15 o 
   0   1  14        7.33        5.19      1.55 o 
   1   1  14      125.25      142.34      4.77 o 
   2   1  14        2.31        1.52      1.34 o 
   3   1  14       20.97       23.34      2.32 o 
   4   1  14        0.11        0.46      1.51 o 
   5   1  14        9.56       13.24      2.22 o 
  -8   2  14       32.85       37.09      4.50 o 
  -7   2  14        0.22       -0.65      2.03 o 
  -6   2  14        5.19        3.54      1.77 o 
  -5   2  14        2.81        0.91      1.25 o 
  -4   2  14        2.05        2.91      1.31 o 
  -3   2  14       75.60       72.12      3.33 o 
  -2   2  14      313.25      281.65     12.62 o 
  -1   2  14       62.03       56.27      3.01 o 
   0   2  14        7.77       14.36      1.93 o 
   1   2  14        0.43        1.66      1.36 o 
   2   2  14      116.13      111.76      4.42 o 
   3   2  14        3.89        2.52      1.62 o 
   4   2  14       14.55       17.92      2.22 o 
   5   2  14       21.90       31.32      2.70 o 
  -8   3  14        3.29        1.08      2.51 o 
  -7   3  14       29.41       28.48      4.03 o 
  -6   3  14       40.67       43.71      4.50 o 
  -5   3  14       27.23       27.40      3.42 o 
  -4   3  14       27.47       21.85      2.14 o 
  -3   3  14        0.76       -0.51      0.93 o 
  -2   3  14       40.69       42.02      2.14 o 
  -1   3  14       14.68       10.43      1.38 o 
   0   3  14       25.12       31.12      2.00 o 
   1   3  14       35.55       32.53      2.07 o 
   2   3  14        0.03        2.52      1.46 o 
   3   3  14       83.74      103.71      3.57 o 
   4   3  14       27.15       33.28      2.20 o 
  -7   4  14       67.25       70.81      5.67 o 
  -6   4  14        0.07        1.39      1.18 o 
  -5   4  14       72.10       79.58      6.84 o 
  -4   4  14       26.48       24.06      2.29 o 
  -3   4  14        0.02        0.13      1.26 o 
  -2   4  14        2.38        2.25      1.10 o 
  -1   4  14       20.26       23.85      1.81 o 
   0   4  14        6.98        5.62      1.29 o 
   1   4  14       34.75       41.96      2.38 o 
   2   4  14        0.00       -0.40      0.97 o 
   3   4  14       68.58       79.60      3.25 o 
  -5   5  14       12.54       11.96      2.16 o 
  -4   5  14        0.12        0.13      1.00 o 
  -3   5  14       37.18       37.72      2.53 o 
  -2   5  14       31.58       41.18      3.51 o 
  -1   5  14        3.36        2.92      1.15 o 
   0   5  14       63.81       75.61      8.53 o 
   1   5  14        6.53        7.01      1.44 o 
   2   5  14       75.56      100.64      4.48 o 
  -7   0  15       32.25       23.54      3.46 o 
  -5   0  15       13.72       17.05      2.60 o 
  -3   0  15       11.50       10.34      2.21 o 
  -1   0  15        4.20        4.41      1.90 o 
   1   0  15        7.80        6.15      2.12 o 
   3   0  15      425.34      476.77     13.63 o 
  -8   1  15       14.11       19.60      2.32 o 
  -7   1  15      147.12      136.68      5.71 o 
  -6   1  15       36.65       32.86      2.49 o 
  -5   1  15        1.99        2.25      1.27 o 
  -4   1  15        6.41        6.33      1.36 o 
  -3   1  15       31.85       26.11      4.13 o 
  -2   1  15       10.81       10.08      1.59 o 
  -1   1  15       75.62       69.10      3.42 o 
   0   1  15      149.67      150.61      4.96 o 
   1   1  15        0.53        2.77      1.37 o 
   2   1  15       54.90       56.72      3.43 o 
   3   1  15        1.01        0.65      1.30 o 
   4   1  15       23.67       26.77      2.75 o 
  -7   2  15        2.14        3.98      2.08 o 
  -6   2  15       41.01       36.96      2.58 o 
  -5   2  15       10.82       11.36      1.79 o 
  -4   2  15        8.44        7.16      1.90 o 
  -3   2  15      239.29      222.27      9.28 o 
  -2   2  15       75.49       79.48      4.83 o 
  -1   2  15       13.51       11.99      1.79 o 
   0   2  15        4.20        3.81      1.56 o 
   1   2  15        9.99        8.30      2.75 o 
   2   2  15       19.23       13.73      2.02 o 
   3   2  15        9.96       11.39      1.94 o 
   4   2  15        0.27        1.01      1.49 o 
  -7   3  15       15.58       15.80      3.55 o 
  -6   3  15       24.54       32.24      4.07 o 
  -5   3  15       64.41       65.74      5.24 o 
  -4   3  15       55.55       53.14      3.03 o 
  -3   3  15       37.40       37.49      4.00 o 
  -2   3  15        3.64        3.20      1.33 o 
  -1   3  15       12.80       15.50      1.55 o 
   0   3  15       69.63       66.84      3.64 o 
   1   3  15       20.25       28.71      2.04 o 
   2   3  15        1.11        0.64      1.08 o 
   3   3  15       70.88       85.62      3.38 o 
  -5   4  15        0.20        0.45      1.84 o 
  -4   4  15        0.76        1.60      1.21 o 
  -3   4  15        6.69        4.67      1.43 o 
  -2   4  15       68.25       75.70      8.35 o 
  -1   4  15        6.10        5.81      1.26 o 
   0   4  15      145.51      164.65      4.76 o 
   1   4  15        0.56        1.43      1.22 o 
   2   4  15        0.58        1.24      1.18 o 
  -2   5  15        9.04       12.82      1.62 o 
  -6   0  16       72.74       57.43      4.80 o 
  -4   0  16       52.04       36.36      3.51 o 
  -2   0  16        0.29       -0.13      1.38 o 
   0   0  16       34.69       25.15      3.20 o 
   2   0  16        0.16        0.95      2.21 o 
  -6   1  16        2.19        1.76      1.30 o 
  -5   1  16       46.85       44.77      2.66 o 
  -4   1  16        0.18        1.11      1.04 o 
  -3   1  16       32.53       25.94      2.29 o 
  -2   1  16        1.75        1.32      1.16 o 
  -1   1  16       28.29       23.68      2.23 o 
   0   1  16      180.61      191.39      5.77 o 
   1   1  16        6.49        6.38      1.63 o 
   2   1  16       72.41       94.10      4.41 o 
   3   1  16       43.85       52.42      6.56 o 
  -6   2  16        3.22        6.22      2.23 o 
  -5   2  16        3.32        3.33      1.44 o 
  -4   2  16        7.80        7.54      1.47 o 
  -3   2  16       71.61       69.58      9.91 o 
  -2   2  16       51.35       52.39      7.29 o 
  -1   2  16       83.20       82.20      3.87 o 
   0   2  16       51.31       57.62      3.36 o 
   1   2  16       65.48       79.37      3.99 o 
   2   2  16        4.39        5.50      2.19 o 
  -5   3  16        0.16       -0.65      1.47 o 
  -4   3  16       50.11       50.47      3.18 o 
  -3   3  16       19.26       17.70      2.55 o 
  -2   3  16       22.21       19.98      2.14 o 
  -1   3  16       13.42       18.39      2.14 o 
   0   3  16      113.30      121.49      4.77 o 
   1   3  16       15.30       19.55      2.42 o 
  -5   0  17       62.20       53.54      4.15 o 
  -3   0  17      305.11      301.14      9.91 o 
  -1   0  17      477.79      525.63     13.63 o 
   1   0  17       88.26       93.66      6.19 o 
  -4   1  17      206.01      182.61     16.99 o 
  -3   1  17        0.66       -0.51      1.13 o 
  -2   1  17      190.41      201.74      5.87 o 
  -1   1  17       11.38       15.10      2.00 o 
   0   1  17       89.63       93.97      4.34 o 
  -3   2  17       52.68       53.05      3.57 o 
  -2   2  17       23.56       22.03      2.27 o 
  -1   2  17       79.64       85.01      6.90 o 
                                                 
